# Supplementary material for: Mitochondrial Gene Sequence (COI) Reveals the Genetic Structure and Demographic History of Lymantria dispar (Lepidoptera: Erebidae: Lymantriinae) in and around China
Source: Insects. 2019 May 22;10(5):146. doi: 10.3390/insects10050146 (PMC6572239; doi:10.3390/insects10050146)
Supplement: Supplementary file 1 [file insects-10-00146-s001.zip]

Archive with 3 entries (2 files):
- Supplementary Materials/
- Supplementary Materials/Table S1-S11.doc
- Supplementary Materials/The COI gene sequence obtained in this study.txt
