# Supplementary material for: Mitochondrial Gene Sequence (COI) Reveals the Genetic Structure and Demographic History of Lymantria dispar (Lepidoptera: Erebidae: Lymantriinae) in and around China
Source: Insects. 2019 May 22;10(5):146. doi: 10.3390/insects10050146 (PMC6572239; doi:10.3390/insects10050146)
Supplement: Supplementary file 1 [file insects-10-00146-s001.zip › Supplementary Materials/The COI gene sequence obtained in this study.txt]

>HN551
CGAAAATGATTATATTCAACAAATCATAAGGATATTGGAACCTTATATTTTATTTTTGGTATTTGATCAGGAATAGTAGGAACATCTCTAAGTTTACTAATTCGAGCTGGATTAGGGAATCCTGGATCATTAATCGGAAATGATCAAATTTATAATACTATTGTTACAGCTCATGCATTTATCATAATTTTTTTTATAGTTATACCAATTATAATTGGAGGATTTGGTAATTGATTAGTACCTTTAATATTAGGAGCCCCTGATATAGCTTTCCCCCGTATAAATAATATAAGATTTTGATTATTACCCCCCTCATTAACCCTTTTAATTTCAAGAAGAATTGTAGAAAATGGAGCAGGAACGGATGAACTGTTTACCCTCCTCTATCTTCTAATATTGCTCATGGAGGTAGATCTGTTGATTTAGCTATTTTTTCTCTTCACTTAGCTGGTATTTCATCAATTTTAGGAGCAATTAATTTTATTACTACCATTATTAATATACGATTAAGAAATTTATCGTTTGATCAAATACCTTTATTTGTTTGAAGAGTTGGAATTACAGCTTTCCTTCTACTTTTATCTTTACCTGTTTTAGCAGGTGCTATTACAATATTATTAACTGACCGAAATTTAAATACATCCTTTTTTGACCCTGCAGGAGGAGGGGATCCAATCCTTTACCAACATTTATTTTGATTTTTCGGACATCCTGAAGTTTATATTTTAATTTTACCAGGATTTGGAATAATTTCCCATATTATTTCCCAAGAAAGAGGAAAAAAAGAAACATTTGGATGTTTAGGAATAATTTATGCAATATTAGCTATCGGATTATTAGGATTTATTGTTTGGGCTCACCACATATTTACTGTAGGTATAGATATTGATACACGAGCTTACTTTACCTCTGCTACAATAATTATTGCAGTTCCTACTGGAATTAAAATTTTCAGATGATTAGCTACATTACATGGAACTCAAATTAATTACTCACCTTCTATTCTCTGAAGATTAGGATTTGTATTTTTATTCACTGTAGGAGGATTAACTGGAGTAATTTTATCTAATTCTTCAATTGATATTACCCTTCATGATACTTATTATGTAGTAGCTCATTTCCACTACGTTCTTTCTATAGGAGCAGTATTTGCTATTATAGGAGGATTTATTCACTGATATCCACTATTTTCAGGATTAACTTTAAATCCTTTCATATTAAAAATCCAATTTATAACCATATTTATTGGAGTTAATTTAACATTTTTCCCACAACATTTTTTAGGATTAGCAGGTATACCTCGACGATACTCTGATTACCCAGATTCATTTATATCATGAAATATTATCTCATCTTTAGGATCTTATATTTCATTAATTGCAGTAATATTTATATTAATTATTATATGAGAATCTATAATTAATCAACGAATTGCTCTTTTCCCCCTAAATTTAACTTCATCAATTGAATGATATCAAAATTTACCCCCAGCTGAACATTCATATAATGAATTACCTATTCTAAGAAATT
>HN552
CGAAAATGATTATATTCAACAAATCATAAGGATATTGGAACCTTATATTTTATTTTTGGTATTTGATCAGGAATAGTAGGAACATCTCTAAGTTTACTAATTCGAGCTGGATTAGGGAATCCTGGATCATTAATCGGAAATGATCAAATTTATAATACTATTGTTACAGCTCATGCATTTATCATAATTTTTTTTATAGTTATACCAATTATAATTGGAGGATTTGGTAATTGATTAGTACCTTTAATATTAGGAGCCCCTGATATAGCTTTCCCCCGTATAAATAATATAAGATTTTGATTATTACCCCCCTCATTAACCCTTTTAATTTCAAGAAGAATTGTAGAAAATGGAGCAGGAACGGATGAACTGTTTACCCTCCTCTATCTTCTAATATTGCTCATGGAGGTAGATCTGTTGATTTAGCTATTTTTTCTCTTCACTTAGCTGGTATTTCATCAATTTTAGGAGCAATTAATTTTATTACTACCATTATTAATATACGATTAAGAAATTTATCGTTTGATCAAATACCTTTATTTGTTTGAAGAGTTGGAATTACAGCTTTCCTTCTACTTTTATCTTTACCTGTTTTAGCAGGTGCTATTACAATATTATTAACTGACCGAAATTTAAATACATCCTTTTTTGACCCTGCAGGAGGAGGGGATCCAATCCTTTACCAACATTTATTTTGATTTTTCGGACATCCTGAAGTTTATATTTTAATTTTACCAGGATTTGGAATAATTTCCCATATTATTTCCCAAGAAAGAGGAAAAAAAGAAACATTTGGATGTTTAGGAATAATTTATGCAATATTAGCTATCGGATTATTAGGATTTATTGTTTGGGCTCACCACATATTTACTGTAGGTATAGATATTGATACACGAGCTTACTTTACCTCTGCTACAATAATTATTGCAGTTCCTACTGGAATTAAAATTTTCAGATGATTAGCTACATTACATGGAACTCAAATTAATTACTCACCTTCTATTCTCTGAAGATTAGGATTTGTATTTTTATTCACTGTAGGAGGATTAACTGGAGTAATTTTATCTAATTCTTCAATTGATATTACCCTTCATGATACTTATTATGTAGTAGCTCATTTCCACTACGTTCTTTCTATAGGAGCAGTATTTGCTATTATAGGAGGATTTATTCACTGATATCCACTATTTTCAGGATTAACTTTAAATCCTTTCATATTAAAAATCCAATTTATAACCATATTTATTGGAGTTAATTTAACATTTTTCCCACAACATTTTTTAGGATTAGCAGGTATACCTCGACGATACTCTGATTACCCAGATTCATTTATATCATGAAATATTATCTCATCTTTAGGATCTTATATTTCATTAATTGCAGTAATATTTATATTAATTATTATATGAGAATCTATAATTAATCAACGAATTGCTCTTTTCCCCCTAAATTTAACTTCATCAATTGAATGATATCAAAATTTACCCCCAGCTGAACATTCATATAATGAATTACCTATTCTAAGAAATT
>HN553
CGAAAATGATTATATTCAACAAATCATAAGGATATTGGAACCTTATATTTTATTTTTGGTATTTGATCAGGAATAGTAGGAACATCTCTAAGTTTACTAATTCGAGCTGGATTAGGGAATCCTGGATCATTAATCGGAAATGATCAAATTTATAATACTATTGTTACAGCTCATGCATTTATCATAATTTTTTTTATAGTTATACCAATTATAATTGGAGGATTTGGTAATTGATTAGTACCTTTAATATTAGGAGCCCCTGATATAGCTTTCCCCCGTATAAATAATATAAGATTTTGATTATTACCCCCCTCATTAACCCTTTTAATTTCAAGAAGAATTGTAGAAAATGGAGCAGGAACGGATGAACTGTTTACCCTCCTCTATCTTCTAATATTGCTCATGGAGGTAGATCTGTTGATTTAGCTATTTTTTCTCTTCACTTAGCTGGTATTTCATCAATTTTAGGAGCAATTAATTTTATTACTACCATTATTAATATACGATTAAGAAATTTATCGTTTGATCAAATACCTTTATTTGTTTGAAGAGTTGGAATTACAGCTTTCCTTCTACTTTTATCTTTACCTGTTTTAGCAGGTGCTATTACAATATTATTAACTGACCGAAATTTAAATACATCCTTTTTTGACCCTGCAGGAGGAGGGGATCCAATCCTTTACCAACATTTATTTTGATTTTTCGGACATCCTGAAGTTTATATTTTAATTTTACCAGGATTTGGAATAATTTCCCATATTATTTCCCAAGAAAGAGGAAAAAAAGAAACATTTGGATGTTTAGGAATAATTTATGCAATATTAGCTATCGGATTATTAGGATTTATTGTTTGGGCTCACCACATATTTACTGTAGGTATAGATATTGATACACGAGCTTACTTTACCTCTGCTACAATAATTATTGCAGTTCCTACTGGAATTAAAATTTTCAGATGATTAGCTACATTACATGGAACTCAAATTAATTACTCACCTTCTATTCTCTGAAGATTAGGATTTGTATTTTTATTCACTGTAGGAGGATTAACTGGAGTAATTTTATCTAATTCTTCAATTGATATTACCCTTCATGATACTTATTATGTAGTAGCTCATTTCCACTACGTTCTTTCTATAGGAGCAGTATTTGCTATTATAGGAGGATTTATTCACTGATATCCACTATTTTCAGGATTAACTTTAAATCCTTTCATATTAAAAATCCAATTTATAACCATATTTATTGGAGTTAATTTAACATTTTTCCCACAACATTTTTTAGGATTAGCAGGTATACCTCGACGATACTCTGATTACCCAGATTCATTTATATCATGAAATATTATCTCATCTTTAGGATCTTATATTTCATTAATTGCAGTAATATTTATATTAATTATTATATGAGAATCTATAATTAATCAACGAATTGCTCTTTTCCCCCTAAATTTAACTTCATCAATTGAATGATATCAAAATTTACCCCCAGCTGAACATTCATATAATGAATTACCTATTCTAAGAAATT
>HN554
CGAAAATGATTATATTCAACAAATCATAAGGATATTGGAACCTTATATTTTATTTTTGGTATTTGATCAGGAATAGTAGGAACATCTCTAAGTTTACTAATTCGAGCTGGATTAGGGAATCCTGGATCATTAATCGGAAATGATCAAATTTATAATACTATTGTTACAGCTCATGCATTTATCATAATTTTTTTTATAGTTATACCAATTATAATTGGAGGATTTGGTAATTGATTAGTACCTTTAATATTAGGAGCCCCTGATATAGCTTTCCCCCGTATAAATAATATAAGATTTTGATTATTACCCCCCTCATTAACCCTTTTAATTTCAAGAAGAATTGTAGAAAATGGAGCAGGAACGGATGAACTGTTTACCCTCCTCTATCTTCTAATATTGCTCATGGAGGTAGATCTGTTGATTTAGCTATTTTTTCTCTTCACTTAGCTGGTATTTCATCAATTTTAGGAGCAATTAATTTTATTACTACCATTATTAATATACGATTAAGAAATTTATCGTTTGATCAAATACCTTTATTTGTTTGAAGAGTTGGAATTACAGCTTTCCTTCTACTTTTATCTTTACCTGTTTTAGCAGGTGCTATTACAATATTATTAACTGACCGAAATTTAAATACATCCTTTTTTGACCCTGCAGGAGGAGGGGATCCAATCCTTTACCAACATTTATTTTGATTTTTCGGACATCCTGAAGTTTATATTTTAATTTTACCAGGATTTGGAATAATTTCCCATATTATTTCCCAAGAAAGAGGAAAAAAAGAAACATTTGGATGTTTAGGAATAATTTATGCAATATTAGCTATCGGATTATTAGGATTTATTGTTTGGGCTCACCACATATTTACTGTAGGTATAGATATTGATACACGAGCTTACTTTACCTCTGCTACAATAATTATTGCAGTTCCTACTGGAATTAAAATTTTCAGATGATTAGCTACATTACATGGAACTCAAATTAATTACTCACCTTCTATTCTCTGAAGATTAGGATTTGTATTTTTATTCACTGTAGGAGGATTAACTGGAGTAATTTTATCTAATTCTTCAATTGATATTACCCTTCATGATACTTATTATGTAGTAGCTCATTTCCACTACGTTCTTTCTATAGGAGCAGTATTTGCTATTATAGGAGGATTTATTCACTGATATCCACTATTTTCAGGATTAACTTTAAATCCTTTCATATTAAAAATCCAATTTATAACCATATTTATTGGAGTTAATTTAACATTTTTCCCACAACATTTTTTAGGATTAGCAGGTATACCTCGACGATACTCTGATTACCCAGATTCATTTATATCATGAAATATTATCTCATCTTTAGGATCTTATATTTCATTAATTGCAGTAATATTTATATTAATTATTATATGAGAATCTATAATTAATCAACGAATTGCTCTTTTCCCCCTAAATTTAACTTCATCAATTGAATGATATCAAAATTTACCCCCAGCTGAACATTCATATAATGAATTACCTATTCTAAGAAATT
>HN555
CGAAAATGATTATATTCAACAAATCATAAGGATATTGGAACCTTATATTTTATTTTTGGTATTTGATCAGGAATAGTAGGAACATCTCTAAGTTTACTAATTCGAGCTGGATTAGGGAATCCTGGATCATTAATCGGAAATGATCAAATTTATAATACTATTGTTACAGCTCATGCATTTATCATAATTTTTTTTATAGTTATACCAATTATAATTGGAGGATTTGGTAATTGATTAGTACCTTTAATATTAGGAGCCCCTGATATAGCTTTCCCCCGTATAAATAATATAAGATTTTGATTATTACCCCCCTCATTAACCCTTTTAATTTCAAGAAGAATTGTAGAAAATGGAGCAGGAACGGATGAACTGTTTACCCTCCTCTATCTTCTAATATTGCTCATGGAGGTAGATCTGTTGATTTAGCTATTTTTTCTCTTCACTTAGCTGGTATTTCATCAATTTTAGGAGCAATTAATTTTATTACTACCATTATTAATATACGATTAAGAAATTTATCGTTTGATCAAATACCTTTATTTGTTTGAAGAGTTGGAATTACAGCTTTCCTTCTACTTTTATCTTTACCTGTTTTAGCAGGTGCTATTACAATATTATTAACTGACCGAAATTTAAATACATCCTTTTTTGACCCTGCAGGAGGAGGGGATCCAATCCTTTACCAACATTTATTTTGATTTTTCGGACATCCTGAAGTTTATATTTTAATTTTACCAGGATTTGGAATAATTTCCCATATTATTTCCCAAGAAAGAGGAAAAAAAGAAACATTTGGATGTTTAGGAATAATTTATGCAATATTAGCTATCGGATTATTAGGATTTATTGTTTGGGCTCACCACATATTTACTGTAGGTATAGATATTGATACACGAGCTTACTTTACCTCTGCTACAATAATTATTGCAGTTCCTACTGGAATTAAAATTTTCAGATGATTAGCTACATTACATGGAACTCAAATTAATTACTCACCTTCTATTCTCTGAAGATTAGGATTTGTATTTTTATTCACTGTAGGAGGATTAACTGGAGTAATTTTATCTAATTCTTCAATTGATATTACCCTTCATGATACTTATTATGTAGTAGCTCATTTCCACTACGTTCTTTCTATAGGAGCAGTATTTGCTATTATAGGAGGATTTATTCACTGATATCCACTATTTTCAGGATTAACTTTAAATCCTTTCATATTAAAAATCCAATTTATAACCATATTTATTGGAGTTAATTTAACATTTTTCCCACAACATTTTTTAGGATTAGCAGGTATACCTCGACGATACTCTGATTACCCAGATTCATTTATATCATGAAATATTATCTCATCTTTAGGATCTTATATTTCATTAATTGCAGTAATATTTATATTAATTATTATATGAGAATCTATAATTAATCAACGAATTGCTCTTTTCCCCCTAAATTTAACTTCATCAATTGAATGATATCAAAATTTACCCCCAGCTGAACATTCATATAATGAATTACCTATTCTAAGAAATT
>HN556
CGAAAATGATTATATTCAACAAATCATAAGGATATTGGAACCTTATATTTTATTTTTGGTATTTGATCAGGAATAGTAGGAACATCTCTAAGTTTACTAATTCGAGCTGGATTAGGGAATCCTGGATCATTAATCGGAAATGATCAAATTTATAATACTATTGTTACAGCTCATGCATTTATCATAATTTTTTTTATAGTTATACCAATTATAATTGGAGGATTTGGTAATTGATTAGTACCTTTAATATTAGGAGCCCCTGATATAGCTTTCCCCCGTATAAATAATATAAGATTTTGATTATTACCCCCCTCATTAACCCTTTTAATTTCAAGAAGAATTGTAGAAAATGGGCAGGAACGGATGAACTGTTTACCCTCCTCTATCTTCTAATATTGCTCATGGAGGTAGATCTGTTGATTTAGCTATTTTTTCTCTTCACTTAGCTGGTATTTCATCAATTTTAGGAGCAATTAATTTTATTACTACCATTATTAATATACGATTAAGAAATTTATCGTTTGATCAAATACCTTTATTTGTTTGAAGAGTTGGAATTACAGCTTTCCTTCTACTTTTATCTTTACCTGTTTTAGCAGGTGCTATTACAATATTATTAACTGACCGAAATTTAAATACATCCTTTTTTGACCCTGCAGGAGGAGGGGATCCAATCCTTTACCAACATTTATTTTGATTTTTCGGACATCCTGAAGTTTATATTTTAATTTTACCAGGATTTGGAATAATTTCCCATATTATTTCCCAAGAAAGAGGAAAAAAAGAAACATTTGGATGTTTAGGAATAATTTATGCAATATTAGCTATCGGATTATTAGGATTTATTGTTTGGGCTCACCACATATTTACTGTAGGTATAGATATTGATACACGAGCTTACTTTACCTCTGCTACAATAATTATTGCAGTTCCTACTGGAATTAAAATTTTCAGATGATTAGCTACATTACATGGAACTCAAATTAATTACTCACCTTCTATTCTCTGAAGATTAGGATTTGTATTTTTATTCACTGTAGGAGGATTAACTGGAGTAATTTTATCTAATTCTTCAATTGATATTACCCTTCATGATACTTATTATGTAGTAGCTCATTTCCACTACGTTCTTTCTATAGGAGCAGTATTTGCTATTATAGGAGGATTTATTCACTGATATCCACTATTTTCAGGATTAACTTTAAATCCTTTCATATTAAAAATCCAATTTATAACCATATTTATTGGAGTTAATTTAACATTTTTCCCACAACATTTTTTAGGATTAGCAGGTATACCTCGACGATACTCTGATTACCCAGATTCATTTATATCATGAAATATTATCTCATCTTTAGGATCTTATATTTCATTAATTGCAGTAATATTTATATTAATTATTATATGAGAATCTATAATTAATCAACGAATTGCTCTTTTCCCCCTAAATTTAACTTCATCAATTGAATGATATCAAAATTTACCCCCAGCTGAACATTCATATAATGAATTACCTATTCTAAGAAATT
>HN557
CGAAAATGATTATATTCAACAAATCATAAGGATATTGGAACCTTATATTTTATTTTTGGTATTTGATCAGGAATAGTAGGAACATCTCTAAGTTTACTAATTCGAGCTGGATTTGGGAATCCTGGATCATTAATCGGAAATGATCAAATTTATAATACTATTGTTACAGCTCATGCATTTATCATAATTTTTTTTATAGTTATACCAATTATAATTGGAGGATTTGGTAATTGATTAGTACCTTTAATATTAGGAGCCCCTGATATAGCTTTCCCCCGTATAAATAATATAAGATTTTGATTATTACCCCCCTCATTAACCCTTTTAATTTCAAGAAGAATTGTAGAAAATGGAGCAGGAACGGATGAACTGTTTACCCTCCTCTATCTTCTAATATTGCTCATGGAGGTAGATCTGTTGATTTAGCTATTTTTTCTCTTCACTTAGCTGGTATTTCATCAATTTTAGGAGCAATTAATTTTATTACTACCATTATTAATATACGATTAAGAAATTTATCGTTTGATCAAATACCTTTATTTGTTTGAAGAGTTGGAATTACAGCTTTCCTTCTACTTTTATCTTTACCTGTTTTAGCAGGTGCTATTACAATATTATTAACTGACCGAAATTTAAATACATCCTTTTTTGACCCTGCAGGAGGAGGGGATCCAATCCTTTACCAACATTTATTTTGATTTTTCGGACATCCTGAAGTTTATATTTTAATTTTACCAGGATTTGGAATAATTTCCCATATTATTTCCCAAGAAAGAGGAAAAAAAGAAACATTTGGATGTTTAGGAATAATTTATGCAATATTAGCTATCGGATTATTAGGATTTATTGTTTGGGCTCACCACATATTTACTGTAGGTATAGATATTGATACACGAGCTTACTTTACCTCTGCTACAATAATTATTGCAGTTCCTACTGGAATTAAAATTTTCAGATGATTAGCTACATTACATGGAACTCAAATTAATTACTCACCTTCTATTCTCTGAAGATTAGGATTTGTATTTTTATTCACTGTAGGAGGATTAACTGGAGTAATTTTATCTAATTCTTCAATTGATATTACCCTTCATGATACTTATTATGTAGTAGCTCATTTCCACTACGTTCTTTCTATAGGAGCAGTATTTGCTATTATAGGAGGATTTATTCACTGATATCCACTATTTTCAGGATTAACTTTAAATCCTTTCATATTAAAAATCCAATTTATAACCATATTTATTGGAGTTAATTTAACATTTTTCCCACAACATTTTTTAGGATTAGCAGGTATACCTCGACGATACTCTGATTACCCAGATTCATTTATATCATGAAATATTATCTCATCTTTAGGATCTTATATTTCATTAATTGCAGTAATATTTATATTAATTATTATATGAGAATCTATAATTAATCAACGAATTGCTCTTTTCCCCCTAAATTTAACTTCATCAATTGAATGATATCAAAATTTACCCCCAGCTGAACATTCATATAATGAATTACCTATTCTAAGAAATT
>HLJ561
CGAAAATGATTATATTCAACAAATCATAAGGATATTGGAACCTTATATTTTATTTTTGGTATTTGATCAGGAATAGTGGGAACATCTCTAAGTTTACTAATTCGAGCTGAATTAGGGAATCCTGGATCATTAATCGGAAATGATCAAATTTATAATACTATTGTTACAGCTCATGCATTTATCATAATTTTTTTTATAGTTATACCAATTATAATTGGAGGATTTGGTAATTGGTTAGTACCTTTAATATTAGGAGCCCCTGATATAGCTTTCCCCCGTATAAATAATATAAGATTTTGATTATTACCCCCCTCATTAACCCTTTTAATTTCAAGAAGAATTGTAGAAAATGGAACAGGAACAGGATGAACTGTTTACCCTCCTCTATCTTCTAATATTGCTCATGGAGGTAGATCTGTTGATTTAGCTATTTTTTCTCTTCACTTAGCTGGTATTTCATCAATTTTAGGAGCAATTAATTTTATTACTACCATTATTAATATACGATTAAGAAATTTATCGTTTGATCAAATACCTTTATTTGTTTGAAGAGTTGGAATTACAGCTTTCCTTCTACTTTTATCTTTACCTGTTTTAGCAGGTGCTATTACAATATTATTAACTGACCGAAATTTAAATACATCCTTTTTGACCCTGCAGGAGGAGGGGATCCAATCCTTTACCAACATTTATTTTGATTTTTCGGACATCCTGAAGTTTATATTTTAATTTTACCAGGATTTGGAATAATTTCCCATATTATTTCCCAAGAAAGAGGAAAAAAAGAAACATTTGGATGTTTAGGAATAATTTATGCAATATTAGCTATCGGATTATTAGGATTTATTGTTTGGGCTCACCACATATTTACTGTAGGTATAGATATTGATACACGAGCTTACTTTACCTCTGCTACAATAATTATTGCAGTTCCTACTGGAATTAAAATTTTCAGATGATTAGCTACATTACATGGAACTCAAATTAATTACTCACCTTCTATTCTCTGAAGATTAGGATTTGTATTTTTATTCACTGTAGGAGGATTAACTGGAGTAATTTTATCTAATTCTTCAATTGATATTACCCTTCATGATACTTATTATGTAGTAGCTCATTTCCACTACGTTCTTTCTATAGGAGCAGTATTTGCTATTATAGGAGGATTTATTCACTGATATCCACTATTTTCAGGATTAACTTTAAATCCTTTCATATTAAAAATCCAATTTATAACCATATTTATTGGAGTTAATTTAACATTTTTCCCACAACATTTTTTAGGATTAGCAGGTATACCTCGACGATACTCTGATTACCCAGATTCATTTATATCATGAAATATTATCTCATCTTTAGGATCTTATATTTCATTAATTGCAGTAATATTTATATTAATTATTATATGAGAATCTATAATTAATCAACGAATTGCTCTTTTCCCCCTAAATTTAACTTCATCAATTGAATGATATCAAAATTTACCCCCAGCTGAACATTCATATAATGAATTACCTATTCTAAGAAATT
>HLJ562
CGAAAATGATTATATTCAACAAATCATAAGGATATTGGAACCTTATATTTTATTTTTGGTATTTGATCAGGAATAGTGGGAACATCTCTAAGTTTACTAATTCGAGCTGAATTAGGGAATCCTGGATCATTAATCGGAAATGATCAAATTTATAATACTATTGTTACAGCTCATGCATTTATCATAATTTTTTTTATAGTTATACCAATTATAATTGGAGGATTTGGTAATTGGTTAGTACCTTTAATATTAGGAGCCCCTGATATAGCTTTCCCCCGTATAAATAATATAAGATTTTGATTATTACCCCCCTCATTAACCCTTTTAATTTCAAGAAGAATTGTAGAAAATGGAACAGGAACAGGATGAACTGTTTACCCTCCTCTATCTTCTAATATTGCTCATGGAGGTAGATCTGTTGATTTAGCTATTTTTTCTCTTCACTTAGCTGGTATTTCATCAATTTTAGGAGCAATTAATTTTATTACTACCATTATTAATATACGATTAAGAAATTTATCGTTTGATCAAATACCTTTATTTGTTTGAAGAGTTGGAATTACAGCTTTCCTTCTACTTTTATCTTTACCTGTTTTAGCAGGTGCTATTACAATATTATTAACTGACCGAAATTTAAATACATCCTTTTTGACCCTGCAGGAGGAGGGGATCCAATCCTTTACCAACATTTATTTTGATTTTTCGGACATCCTGAAGTTTATATTTTAATTTTACCAGGATTTGGAATAATTTCCCATATTATTTCCCAAGAAAGAGGAAAAAAAGAAACATTTGGATGTTTAGGAATAATTTATGCAATATTAGCTATCGGATTATTAGGATTTATTGTTTGGGCTCACCACATATTTACTGTAGGTATAGATATTGATACACGAGCTTACTTTACCTCTGCTACAATAATTATTGCAGTTCCTACTGGAATTAAAATTTTCAGATGATTAGCTACATTACATGGAACTCAAATTAATTACTCACCTTCTATTCTCTGAAGATTAGGATTTGTATTTTTATTCACTGTAGGAGGATTAACTGGAGTAATTTTATCTAATTCTTCAATTGATATTACCCTTCATGATACTTATTATGTAGTAGCTCATTTCCACTACGTTCTTTCTATAGGAGCAGTATTTGCTATTATAGGAGGATTTATTCACTGATATCCACTATTTTCAGGATTAACTTTAAATCCTTTCATATTAAAAATCCAATTTATAACCATATTTATTGGAGTTAATTTAACATTTTTCCCACAACATTTTTTAGGATTAGCAGGTATACCTCGACGATACTCTGATTACCCAGATTCATTTATATCATGAAATATTATCTCATCTTTAGGATCTTATATTTCATTAATTGCAGTAATATTTATATTAATTATTATATGAGAATCTATAATTAATCAACGAATTGCTCTTTTCCCCCTAAATTTAACTTCATCAATTGAATGATATCAAAATTTACCCCCAGCTGAACATTCATATAATGAATTACCTATTCTAAGAAATT
>HLJ563
CGAAAATGATTATATTCAACAAATCATAAGGATATTGGAACCTTATATTTTATTTTTGGTATTTGATCAGGAATAGTGGGAACATCTCTAAGTTTACTAATTCGAGCTGAATTAGGGAATCCTGGATCATTAATCGGAAATGATCAAATTTATAATACTATTGTTACAGCTCATGCATTTATCATAATTTTTTTTATAGTTATACCAATTATAATTGGAGGATTTGGTAATTGGTTAGTACCTTTAATATTAGGAGCCCCTGATATAGCTTTCCCCCGTATAAATAATATAAGATTTTGATTATTACCCCCCTCATTAACCCTTTTAATTTCAAGAAGAATTGTAGAAAATGGAACAGGAACAGGATGAACTGTTTACCCTCCTCTATCTTCTAATATTGCTCATGGAGGTAGATCTGTTGATTTAGCTATTTTTTCTCTTCACTTAGCTGGTATTTCATCAATTTTAGGAGCAATTAATTTTATTACTACCATTATTAATATACGATTAAGAAATTTATCGTTTGATCAAATACCTTTATTTGTTTGAAGAGTTGGAATTACAGCTTTCCTTCTACTTTTATCTTTACCTGTTTTAGCAGGTGCTATTACAATATTATTAACTGACCGAAATTTAAATACATCCTTTTTGACCCTGCAGGAGGAGGGGATCCAATCCTTTACCAACATTTATTTTGATTTTTCGGACATCCTGAAGTTTATATTTTAATTTTACCAGGATTTGGAATAATTTCCCATATTATTTCCCAAGAAAGAGGAAAAAAAGAAACATTTGGATGTTTAGGAATAATTTATGCAATATTAGCTATCGGATTATTAGGATTTATTGTTTGGGCTCACCACATATTTACTGTAGGTATAGATATTGATACACGAGCTTACTTTACCTCTGCTACAATAATTATTGCAGTTCCTACTGGAATTAAAATTTTCAGATGATTAGCTACATTACATGGAACTCAAATTAATTACTCACCTTCTATTCTCTGAAGATTAGGATTTGTATTTTTATTCACTGTAGGAGGATTAACTGGAGTAATTTTATCTAATTCTTCAATTGATATTACCCTTCATGATACTTATTATGTAGTAGCTCATTTCCACTACGTTCTTTCTATAGGAGCAGTATTTGCTATTATAGGAGGATTTATTCACTGATATCCACTATTTTCAGGATTAACTTTAAATCCTTTCATATTAAAAATCCAATTTATAACCATATTTATTGGAGTTAATTTAACATTTTTCCCACAACATTTTTTAGGATTAGCAGGTATACCTCGACGATACTCTGATTACCCAGATTCATTTATATCATGAAATATTATCTCATCTTTAGGATCTTATATTTCATTAATTGCAGTAATATTTATATTAATTATTATATGAGAATCTATAATTAATCAACGAATTGCTCTTTTCCCCCTAAATTTAACTTCATCAATTGAATGATATCAAAATTTACCCCCAGCTGAACATTCATATAATGAATTACCTATTCTAAGAAATT
>HLJ564
CGAAAATGATTATATTCAACAAATCATAAGGATATTGGAACCTTATATTTTATTTTTGGTATTTGATCAGGAATAGTGGGAACATCTCTAAGTTTACTAATTCGAGCTGAATTAGGGAATCCTGGATCATTAATCGGAAATGATCAAATTTATAATACTATTGTTACAGCTCATGCATTTATCATAATTTTTTTTATAGTTATACCAATTATAATTGGAGGATTTGGTAATTGGTTAGTACCTTTAATATTAGGAGCCCCTGATATAGCTTTCCCCCGTATAAATAATATAAGATTTTGATTATTACCCCCCTCATTAACCCTTTTAATTTCAAGAAGAATTGTAGAAAATGGAGCAGGAACAGGATGAACTGTTTACCCTCCTCTATCTTCTAATATTGCTCATGGAGGTAGATCTGTTGATTTAGCTATTTTTTCTCTTCACTTAGCTGGTATTTCATCAATTTTAGGAGCAATTAATTTTATTACTACCATTATTAATATACGATTAAGAAATTTATCGTTTGATCAAATACCTTTATTTGTTTGAAGAGTTGGAATTACAGCTTTCCTTCTACTTTTATCTTTACCTGTTTTAGCAGGTGCTATTACAATATTATTAACTGACCGAAATTTAAATACATCCTTTTTGACCCTGCAGGAGGAGGGGATCCAATCCTTTACCAACATTTATTTTGATTTTTCGGACATCCTGAAGTTTATATTTTAATTTTACCAGGATTTGGAATAATTTCCCATATTATTTCCCAAGAAAGAGGAAAAAAAGAAACATTTGGATGTTTAGGAATAATTTATGCAATATTAGCTATCGGATTATTAGGATTTATTGTTTGGGCTCACCACATATTTACTGTAGGTATAGATATTGATACACGAGCTTACTTTACCTCTGCTACAATAATTATTGCAGTTCCTACTGGAATTAAAATTTTCAGATGATTAGCTACATTACATGGAACTCAAATTAATTACTCACCTTCTATTCTCTGAAGATTAGGATTTGTATTTTTATTCACTGTAGGAGGATTAACTGGAGTAATTTTATCTAATTCTTCAATTGATATTACCCTTCATGATACTTATTATGTAGTAGCTCATTTCCACTACGTTCTTTCTATAGGAGCAGTATTTGCTATTATAGGAGGATTTATTCACTGATATCCACTATTTTCAGGATTAACTTTAAATCCTTTCATATTAAAAATCCAATTTATAACCATATTTATTGGAGTTAATTTAACATTTTTCCCACAACATTTTTTAGGATTAGCAGGTATACCTCGACGATACTCTGATTACCCAGATTCATTTATATCATGAAATATTATCTCATCTTTAGGATCTTATATTTCATTAATTGCAGTAATATTTATATTAATTATTATATGAGAATCTATAATTAATCAACGAATTGCTCTTTTCCCCCTAAATTTAACTTCATCAATTGAATGATATCAAAATTTACCCCCAGCTGAACATTCATATAATGAATTACCTATTCTAAGAAATT
>HLJ565
CGAAAATGATTATATTCAACAAATCATAAGGATATTGGAACCTTATATTTTATTTTTGGTATTTGATCAGGAATAGTGGGAACATCTCTAAGTTTACTAATTCGAGCTGAATTAGGGAATCCTGGATCATTAATCGGAAATGATCAAATTTATAATACTATTGTTACAGCTCATGCATTTATCATAATTTTTTTTATAGTTATACCAATTATAATTGGAGGATTTGGTAATTGGTTAGTACCTTTAATATTAGGAGCCCCTGATATAGCTTTCCCCCGTATAAATAATATAAGATTTTGATTATTACCCCCCTCATTAACCCTTTTAATTTCAAGAAGAATTGTAGAAAATGGAACAGGAACAGGATGAACTGTTTACCCTCCTCTATCTTCTAATATTGCTCATGGAGGTAGATCTGTTGATTTAGCTATTTTTTCTCTTCACTTAGCTGGTATTTCATCAATTTTAGGAGCAATTAATTTTATTACTACCATTATTAATATACGATTAAGAAATTTATCGTTTGATCAAATACCTTTATTTGTTTGAAGAGTTGGAATTACAGCTTTCCTTCTACTTTTATCTTTACCTGTTTTAGCAGGTGCTATTACAATATTATTAACTGACCGAAATTTAAATACATCCTTTTTGACCCTGCAGGAGGAGGGGATCCAATCCTTTACCAACATTTATTTTGATTTTTCGGACATCCTGAAGTTTATATTTTAATTTTACCAGGATTTGGAATAATTTCCCATATTATTTCCCAAGAAAGAGGAAAAAAAGAAACATTTGGATGTTTAGGAATAATTTATGCAATATTAGCTATCGGATTATTAGGATTTATTGTTTGGGCTCACCACATATTTACTGTAGGTATAGATATTGATACACGAGCTTACTTTACCTCTGCTACAATAATTATTGCAGTTCCTACTGGAATTAAAATTTTCAGATGATTAGCTACATTACATGGAACTCAAATTAATTACTCACCTTCTATTCTCTGAAGATTAGGATTTGTATTTTTATTCACTGTAGGAGGATTAACTGGAGTAATTTTATCTAATTCTTCAATTGATATTACCCTTCATGATACTTATTATGTAGTAGCTCATTTCCACTACGTTCTTTCTATAGGAGCAGTATTTGCTATTATAGGAGGATTTATTCACTGATATCCACTATTTTCAGGATTAACTTTAAATCCTTTCATATTAAAAATCCAATTTATAACCATATTTATTGGAGTTAATTTAACATTTTTCCCACAACATTTTTTAGGATTAGCAGGTATACCTCGACGATACTCTGATTACCCAGATTCATTTATATCATGAAATATTATCTCATCTTTAGGATCTTATATTTCATTAATTGCAGTAATATTTATATTAATTATTATATGAGAATCTATAATTAATCAACGAATTGCTCTTTTCCCCCTAAATTTAACTTCATCAATTGAATGATATCAAAATTTACCCCCAGCTGAACATTCATATAATGAATTACCTATTCTAAGAAATT
>HLJ566
CGAAAATGATTATATTCAACAAATCATAAGGATATTGGAACCTTATATTTTATTTTTGGTATTTGATCAGGAATAGTGGGAACATCTCTAAGTTTACTAATTCGAGCTGAATTAGGGAATCCTGGATCATTAATCGGAAATGATCAAATTTATAATACTATTGTTACAGCTCATGCATTTATCATAATTTTTTTTATAGTTATACCAATTATAATTGGAGGATTTGGTAATTGGTTAGTACCTTTAATATTAGGAGCCCCTGATATAGCTTTCCCCCGTATAAATAATATAAGATTTTGATTATTACCCCCCTCATTAACCCTTTTAATTTCAAGAAGAATTGTAGAAAATGGAGCAGGAACAGGATGAACTGTTTACCCTCCTCTATCTTCTAATATTGCTCATGGAGGTAGATCTGTTGATTTAGCTATTTTTTCTCTTCACTTAGCTGGTATTTCATCAATTTTAGGAGCAATTAATTTTATTACTACCATTATTAATATACGATTAAGAAATTTATCGTTTGATCAAATACCTTTATTTGTTTGAAGAGTTGGAATTACAGCTTTCCTTCTACTTTTATCTTTACCTGTTTTAGCAGGTGCTATTACAATATTATTAACTGACCGAAATTTAAATACATCCTTTTTGACCCTGCAGGAGGAGGGGATCCAATCCTTTACCAACATTTATTTTGATTTTTCGGACATCCTGAAGTTTATATTTTAATTTTACCAGGATTTGGAATAATTTCCCATATTATTTCCCAAGAAAGAGGAAAAAAAGAAACATTTGGATGTTTAGGAATAATTTATGCAATATTAGCTATCGGATTATTAGGATTTATTGTTTGGGCTCACCACATATTTACTGTAGGTATAGATATTGATACACGAGCTTACTTTACCTCTGCTACAATAATTATTGCAGTTCCTACTGGAATTAAAATTTTCAGATGATTAGCTACATTACATGGAACTCAAATTAATTACTCACCTTCTATTCTCTGAAGATTAGGATTTGTATTTTTATTCACTGTAGGAGGATTAACTGGAGTAATTTTATCTAATTCTTCAATTGATATTACCCTTCATGATACTTATTATGTAGTAGCTCATTTCCACTACGTTCTTTCTATAGGAGCAGTATTTGCTATTATAGGAGGATTTATTCACTGATATCCACTATTTTCAGGATTAACTTTAAATCCTTTCATATTAAAAATCCAATTTATAACCATATTTATTGGAGTTAATTTAACATTTTTCCCACAACATTTTTTAGGATTAGCAGGTATACCTCGACGATACTCTGATTACCCAGATTCATTTATATCATGAAATATTATCTCATCTTTAGGATCTTATATTTCATTAATTGCAGTAATATTTATATTAATTATTATATGAGAATCTATAATTAATCAACGAATTGCTCTTTTCCCCCTAAATTTAACTTCATCAATTGAATGATATCAAAATTTACCCCCAGCTGAACATTCATATAATGAATTACCTATTCTAAGAAATT
>NM561
CGAAAATGATTATATTCAACAAATCATAAGGATATTGGAACCTTATATTTTATTTTTGGTATTTGTTCAGGAATAGTGGGAACATCTCTAAGTTTACTAATTCGAGCTGAATTAGGGAATCCTGGATCATTAATCGGAAATGATCAAATTTATAATACTATTGTTACAGCTCATGCATTTATCATAATTTTTTTTATAGTTATACCAATTATAATTGGAGGATTTGGTAATTGGTTAGTACCTTTAATATTAGGAGCCCCTGATATAGCTTTCCCCCGTATAAATAATATAAGATTTTGATTATTACCCCCCTCATTAACCCTTTTAATTTCAAGAAGAATTGTAGAAAATGGAGCAGGAACAGGATGAACTGTTTACCCTCCTCTATCTTCTAATATTGCTCATGGAGGTAGATCTGTTGATTTAGCTATTTTTTCTCTTCACTTAGCTGGTATTTCATCAATTTTAGGAGCAATTAATTTTATTACTACCATTATTAATATACGATTAAGAAATTTATCGTTTGATCAAATACCTTTATTTGTTTGAAGAGTTGGAATTACAGCTTTCCTTCTACTTTTATCTTTACCTGTTTTAGCAGGTGCTATTACAATATTATTAACTGACCGAAATTTAAATACATCCTTTTTTGACCCTGCAGGAGGAGGGGATCCAATCCTTTACCAACATTTATTTTGATTTTTCGGACATCCTGAAGTTTATATTTTAATTTTACCAGGATTTGGAATAATTTCCCATATTATTTCCCAAGAAAGAGGAAAAAAAGAAACATTTGGATGTTTAGGAATAATTTATGCAATATTAGCTATCGGATTATTAGGATTTATTGTTTGGGCTCACCACATATTTACTGTAGGTATAGATATTGATACACGAGCTTACTTTACCTCTGCTACAATAATTATTGCAGTTCCTACTGGAATTAAAATTTTCAGATGATTAGCTACATTACATGGAACTCAAATTAATTACTCACCTTCTATTCTCTGAAGATTAGGATTTGTATTTTTATTCACTGTAGGAGGATTAACTGGAGTAATTTTATCTAATTCTTCAATTGATATTACCCTTCATGATACTTATTATGTAGTAGCTCATTTCCACTACGTTCTTTCTATAGGAGCAGTATTTGCTATTATAGGAGGATTTATTCACTGATATCCACTATTTTCAGGATTAACTTTAAATCCTTTCATATTAAAAATCCAATTTATAACCATATTTATTGGAGTTAATTTAACATTTTTCCCACAACATTTTTTAGGATTAGCAGGTATACCTCGACGATACTCTGATTACCCAGATTCATTTATATCATGAAATATTATCTCATCTTTAGGATCTTATATTTCATTAATTGCAGTAATATTTATATTAATTATTATATGAGAATCTATAATTAATCAACGAATTGCTCTTTTCCCCCTAAATTTAACTTCATCAATTGAATGATATCAAAATTTACCCCCAGCTGAACATTCATATAATGAATTACCTATTCTAAGAAATT
>NM562
CGAAAATGATTATATTCAACAAATCATAAGGATATTGGAACCTTATATTTTATTTTTGGTATTTGTTCAGGAATAGTGGGAACATCTCTAAGTTTACTAATTCGAGCTGAATTAGGGAATCCTGGATCATTAATCGGAAATGATCAAATTTATAATACTATTGTTACAGCTCATGCATTTATCATAATTTTTTTTATAGTTATACCAATTATAATTGGAGGATTTGGTAATTGGTTAGTACCTTTAATATTAGGAGCCCCTGATATAGCTTTCCCCCGTATAAATAATATAAGATTTTGATTATTACCCCCCTCATTAACCCTTTTAATTTCAAGAAGAATTGTAGAAAATGGAGCAGGAACAGGATGAACTGTTTACCCTCCTCTATCTTCTAATATTGCTCATGGAGGTAGATCTGTTGATTTAGCTATTTTTTCTCTTCACTTAGCTGGTATTTCATCAATTTTAGGAGCAATTAATTTTATTACTACCATTATTAATATACGATTAAGAAATTTATCGTTTGATCAAATACCTTTATTTGTTTGAAGAGTTGGAATTACAGCTTTCCTTCTACTTTTATCTTTACCTGTTTTAGCAGGTGCTATTACAATATTATTAACTGACCGAAATTTAAATACATCCTTTTTTGACCCTGCAGGAGGAGGGGATCCAATCCTTTACCAACATTTATTTTGATTTTTCGGACATCCTGAAGTTTATATTTTAATTTTACCAGGATTTGGAATAATTTCCCATATTATTTCCCAAGAAAGAGGAAAAAAAGAAACATTTGGATGTTTAGGAATAATTTATGCAATATTAGCTATCGGATTATTAGGATTTATTGTTTGGGCTCACCACATATTTACTGTAGGTATAGATATTGATACACGAGCTTACTTTACCTCTGCTACAATAATTATTGCAGTTCCTACTGGAATTAAAATTTTCAGATGATTAGCTACATTACATGGAACTCAAATTAATTACTCACCTTCTATTCTCTGAAGATTAGGATTTGTATTTTTATTCACTGTAGGAGGATTAACTGGAGTAATTTTATCTAATTCTTCAATTGATATTACCCTTCATGATACTTATTATGTAGTAGCTCATTTCCACTACGTTCTTTCTATAGGAGCAGTATTTGCTATTATAGGAGGATTTATTCACTGATATCCACTATTTTCAGGATTAACTTTAAATCCTTTCATATTAAAAATCCAATTTATAACCATATTTATTGGAGTTAATTTAACATTTTTCCCACAACATTTTTTAGGATTAGCAGGTATACCTCGACGATACTCTGATTACCCAGATTCATTTATATCATGAAATATTATCTCATCTTTAGGATCTTATATTTCATTAATTGCAGTAATATTTATATTAATTATTATATGAGAATCTATAATTAATCAACGAATTGCTCTTTTCCCCCTAAATTTAACTTCATCAATTGAATGATATCAAAATTTACCCCCAGCTGAACATTCATATAATGAATTACCTATTCTAAGAAATT
>NM563
CGAAAATGATTATATTCAACAAATCATAAGGATATTGGAACCTTATATTTTATTTTTGGTATTTGTTCAGGAATAGTGGGAACATCTCTAAGTTTACTAATTCGAGCTGAATTAGGGAATCCTGGATCATTAATCGGAAATGATCAAATTTATAATACTATTGTTACAGCTCATGCATTTATCATAATTTTTTTTATAGTTATACCAATTATAATTGGAGGATTTGGTAATTGGTTAGTACCTTTAATATTAGGAGCCCCTGATATAGCTTTCCCCCGTATAAATAATATAAGATTTTGATTATTACCCCCCTCATTAACCCTTTTAATTTCAAGAAGAATTGTAGAAAATGGAGCAGGAACAGGATGAACTGTTTACCCTCCTCTATCTTCTAATATTGCTCATGGAGGTAGATCTGTTGATTTAGCTATTTTTTCTCTTCACTTAGCTGGTATTTCATCAATTTTAGGAGCAATTAATTTTATTACTACCATTATTAATATACGATTAAGAAATTTATCGTTTGATCAAATACCTTTATTTGTTTGAAGAGTTGGAATTACAGCTTTCCTTCTACTTTTATCTTTACCTGTTTTAGCAGGTGCTATTACAATATTATTAACTGACCGAAATTTAAATACATCCTTTTTTGACCCTGCAGGAGGAGGGGATCCAATCCTTTACCAACATTTATTTTGATTTTTCGGACATCCTGAAGTTTATATTTTAATTTTACCAGGATTTGGAATAATTTCCCATATTATTTCCCAAGAAAGAGGAAAAAAAGAAACATTTGGATGTTTAGGAATAATTTATGCAATATTAGCTATCGGATTATTAGGATTTATTGTTTGGGCTCACCACATATTTACTGTAGGTATAGATATTGATACACGAGCTTACTTTACCTCTGCTACAATAATTATTGCAGTTCCTACTGGAATTAAAATTTTCAGATGATTAGCTACATTACATGGAACTCAAATTAATTACTCACCTTCTATTCTCTGAAGATTAGGATTTGTATTTTTATTCACTGTAGGAGGATTAACTGGAGTAATTTTATCTAATTCTTCAATTGATATTACCCTTCATGATACTTATTATGTAGTAGCTCATTTCCACTACGTTCTTTCTATAGGAGCAGTATTTGCTATTATAGGAGGATTTATTCACTGATATCCACTATTTTCAGGATTAACTTTAAATCCTTTCATATTAAAAATCCAATTTATAACCATATTTATTGGAGTTAATTTAACATTTTTCCCACAACATTTTTTAGGATTAGCAGGTATACCTCGACGATACTCTGATTACCCAGATTCATTTATATCATGAAATATTATCTCATCTTTAGGATCTTATATTTCATTAATTGCAGTAATATTTATATTAATTATTATATGAGAATCTATAATTAATCAACGAATTGCTCTTTTCCCCCTAAATTTAACTTCATCAATTGAATGATATCAAAATTTACCCCCAGCTGAACATTCATATAATGAATTACCTATTCTAAGAAATT
>NM564
CGAAAATGATTATATTCAACAAATCATAAGGATATTGGAACCTTATATTTTATTTTTGGTATTTGTTCAGGAATAGTGGGAACATCTCTAAGTTTACTAATTCGAGCTGAATTAGGGAATCCTGGATCATTAATCGGAAATGATCAAATTTATAATACTATTGTTACAGCTCATGCATTTATCATAATTTTTTTTATAGTTATACCAATTATAATTGGAGGATTTGGTAATTGGTTAGTACCTTTAATATTAGGAGCCCCTGATATAGCTTTCCCCCGTATAAATAATATAAGATTTTGATTATTACCCCCCTCATTAACCCTTTTAATTTCAAGAAGAATTGTAGAAAATGGAGCAGGAACAGGATGAACTGTTTACCCTCCTCTATCTTCTAATATTGCTCATGGAGGTAGATCTGTTGATTTAGCTATTTTTTCTCTTCACTTAGCTGGTATTTCATCAATTTTAGGAGCAATTAATTTTATTACTACCATTATTAATATACGATTAAGAAATTTATCGTTTGATCAAATACCTTTATTTGTTTGAAGAGTTGGAATTACAGCTTTCCTTCTACTTTTATCTTTACCTGTTTTAGCAGGTGCTATTACAATATTATTAACTGACCGAAATTTAAATACATCCTTTTTTGACCCTGCAGGAGGAGGGGATCCAATCCTTTACCAACATTTATTTTGATTTTTCGGACATCCTGAAGTTTATATTTTAATTTTACCAGGATTTGGAATAATTTCCCATATTATTTCCCAAGAAAGAGGAAAAAAAGAAACATTTGGATGTTTAGGAATAATTTATGCAATATTAGCTATCGGATTATTAGGATTTATTGTTTGGGCTCACCACATATTTACTGTAGGTATAGATATTGATACACGAGCTTACTTTACCTCTGCTACAATAATTATTGCAGTTCCTACTGGAATTAAAATTTTCAGATGATTAGCTACATTACATGGAACTCAAATTAATTACTCACCTTCTATTCTCTGAAGATTAGGATTTGTATTTTTATTCACTGTAGGAGGATTAACTGGAGTAATTTTATCTAATTCTTCAATTGATATTACCCTTCATGATACTTATTATGTAGTAGCTCATTTCCACTACGTTCTTTCTATAGGAGCAGTATTTGCTATTATAGGAGGATTTATTCACTGATATCCACTATTTTCAGGATTAACTTTAAATCCTTTCATATTAAAAATCCAATTTATAACCATATTTATTGGAGTTAATTTAACATTTTTCCCACAACATTTTTTAGGATTAGCAGGTATACCTCGACGATACTCTGATTACCCAGATTCATTTATATCATGAAATATTATCTCATCTTTAGGATCTTATATTTCATTAATTGCAGTAATATTTATATTAATTATTATATGAGAATCTATAATTAATCAACGAATTGCTCTTTTCCCCCTAAATTTAACTTCATCAATTGAATGATATCAAAATTTACCCCCAGCTGAACATTCATATAATGAATTACCTATTCTAAGAAATT
>NM565
CGAAAATGATTATATTCAACAAATCATAAGGATATTGGAACCTTATATTTTATTTTTGGTATTTGTTCAGGAATAGTGGGAACATCTCTAAGTTTACTAATTCGAGCTGAATTAGGGAATCCTGGATCATTAATCGGAAATGATCAAATTTATAATACTATTGTTACAGCTCATGCATTTATCATAATTTTTTTTATAGTTATACCAATTATAATTGGAGGATTTGGTAATTGGTTAGTACCTTTAATATTAGGAGCCCCTGATATAGCTTTCCCCCGTATAAATAATATAAGATTTTGATTATTACCCCCCTCATTAACCCTTTTAATTTCAAGAAGAATTGTAGAAAATGGAGCAGGAACAGGATGAACTGTTTACCCTCCTCTATCTTCTAATATTGCTCATGGAGGTAGATCTGTTGATTTAGCTATTTTTTCTCTTCACTTAGCTGGTATTTCATCAATTTTAGGAGCAATTAATTTTATTACTACCATTATTAATATACGATTAAGAAATTTATCGTTTGATCAAATACCTTTATTTGTTTGAAGAGTTGGAATTACAGCTTTCCTTCTACTTTTATCTTTACCTGTTTTAGCAGGTGCTATTACAATATTATTAACTGACCGAAATTTAAATACATCCTTTTTTGACCCTGCAGGAGGAGGGGATCCAATCCTTTACCAACATTTATTTTGATTTTTCGGACATCCTGAAGTTTATATTTTAATTTTACCAGGATTTGGAATAATTTCCCATATTATTTCCCAAGAAAGAGGAAAAAAAGAAACATTTGGATGTTTAGGAATAATTTATGCAATATTAGCTATCGGATTATTAGGATTTATTGTTTGGGCTCACCACATATTTACTGTAGGTATAGATATTGATACACGAGCTTACTTTACCTCTGCTACAATAATTATTGCAGTTCCTACTGGAATTAAAATTTTCAGATGATTAGCTACATTACATGGAACTCAAATTAATTACTCACCTTCTATTCTCTGAAGATTAGGATTTGTATTTTTATTCACTGTAGGAGGATTAACTGGAGTAATTTTATCTAATTCTTCAATTGATATTACCCTTCATGATACTTATTATGTAGTAGCTCATTTCCACTACGTTCTTTCTATAGGAGCAGTATTTGCTATTATAGGAGGATTTATTCACTGATATCCACTATTTTCAGGATTAACTTTAAATCCTTTCATATTAAAAATCCAATTTATAACCATATTTATTGGAGTTAATTTAACATTTTTCCCACAACATTTTTTAGGATTAGCAGGTATACCTCGACGATACTCTGATTACCCAGATTCATTTATATCATGAAATATTATCTCATCTTTAGGATCTTATATTTCATTAATTGCAGTAATATTTATATTAATTATTATATGAGAATCTATAATTAATCAACGAATTGCTCTTTTCCCCCTAAATTTAACTTCATCAATTGAATGATATCAAAATTTACCCCCAGCTGAACATTCATATAATGAATTACCTATTCTAAGAAATT
>DX571
CGAAAATGATTATATTCAACAAATCATAAGGATATTGGAACCTTATATTTTATTTTTGGTATTTGATCAGGAATAGTAGGAACATCTCTAAGTTTACTAATTCGAGCTGAATTAGGGAATCCTGATCATTAATCGGAAATGATCAAATTTATAATACTATTGTTACAGCTCATGCATTTATCATAATTTTTTTTATAGTTATACCAATTATAATTGGAGGATTTGGTAATTGATTAGTACCTTTAATATTAGGAGCCCCTGATATAGCTTTCCCCCGTATAAATAATATAAGATTCTGATTATTACCCCCCTCATTAACCCTTTTAATTTCAAGAAGAATTGTAGAAAATGGAGCAGGAACAGGATGAACTGTTTACCCTCCTCTATCTTCTAATATTGCTCATGGAGGTAGATCTGTTGATTTAGCTATTTTTTCTCTTCACTTAGCTGGTATTTCATCAATTTTAGGAGCAATTAATTTTATTACTACCATTATTAATATACGATTAAGAAATTTACCGTTTGATCAAATACCTTTATTTGTTTGAAGAGTTGGAATTACAGCTTTCCTTCTACTTTTATCTTTACCTGTTTTAGCAGGTGCTATTACAATATTATTAACTGACCGAAATTTAAATACATCCTTTTTTGACCCTGCAGGAGGAGGGGATCCAATCCTTTACCAACATTTATTTTGATTTTTCGGACATCCTGAAGTTTATATTTTAATTTTACCAGGATTTGGAATAATTTCCCATATTATTTCCCAAGAAAGAGGAAAAAAAGAAACATTTGGATGTTTAGGAATAATTTATGCAATATTAGCTATCGGATTATTAGGATTTATTGTTTGGGCTCACCACATATTTACTGTAGGTATAGATATTGATACACGAGCTTACCTTACCTCTGCTACAATAATTATTGCAGTTCCTACTGGAATTAAAATTTTCAGATGATTAGCTACATTACATGGAACTCAAATTAATTACTCACCTTCTATTCTCTGAAGATTAGGATTTGTATTTTTATTCACTGTAGGAGGATTAACTGGAGTAATTTTATCTAATTCTTCAATTGATATTACCCTTCATGATACTTATTATGTAGTAGCTCATTTCCACTACGTTCTTTCTATAGGAGCAGTATTTGCTATTATAGGAGGATTTATTCACTGATATCCACTATTTTCAGGATTAACTTTAAATCCTTTCATATTAAAAATCCAATTTATAACCATATTTATTGGAGTTAATTTAACATTTTTCCCACAACATTTTTTAGGATTAGCAGGTATACCTCGACGATACTCTGATTACCCAGATTCATTTATATCATGAAATATTATCTCATCTTTAGGATCTTATATTTCATTAATTGCAGTAATATTTATATTAATTATTATATGAGAATCTATAATTAATCAACGAATTGCTCTTTTCCCCCTAAATTTAACTTCATCAATTGAATGATATCAAAATTTACCCCCAGCTGAACATTCATATAATGAATTACCTATTCTAAGAAATT
>DX572
CGAAAATGATTATATTCAACAAATCATAAGGATATTGGAACCTTATATTTTATTTTTGGTATTTGATCAGGAATAGTAGGAACATCTCTAAGTTTACTAATTCGAGCTGAATTAGGGAATCCTGATCATTAATCGGAAATGATCAAATTTATAATACTATTGTTACAGCTCATGCATTTATCATAATTTTTTTTATAGTTATACCAATTATAATTGGAGGATTTGGTAATTGATTAGTACCTTTAATATTAGGAGCCCCTGATATAGCTTTCCCCCGTATAAATAATATAAGATTCTGATTATTACCCCCCTCATTAACCCTTTTAATTTCAAGAAGAATTGTAGAAAATGGAGCAGGAACAGGATGAACTGTTTACCCTCCTCTATCTTCTAATATTGCTCATGGAGGTAGATCTGTTGATTTAGCTATTTTTTCTCTTCACTTAGCTGGTATTTCATCAATTTTAGGAGCAATTAATTTTATTACTACCATTATTAATATACGATTAAGAAATTTACCGTTTGATCAAATACCTTTATTTGTTTGAAGAGTTGGAATTACAGCTTTCCTTCTACTTTTATCTTTACCTGTTTTAGCAGGTGCTATTACAATATTATTAACTGACCGAAATTTAAATACATCCTTTTTTGACCCTGCAGGAGGAGGGGATCCAATCCTTTACCAACATTTATTTTGATTTTTCGGACATCCTGAAGTTTATATTTTAATTTTACCAGGATTTGGAATAATTTCCCATATTATTTCCCAAGAAAGAGGAAAAAAAGAAACATTTGGATGTTTAGGAATAATTTATGCAATATTAGCTATCGGATTATTAGGATTTATTGTTTGGGCTCACCACATATTTACTGTAGGTATAGATATTGATACACGAGCTTACCTTACCTCTGCTACAATAATTATTGCAGTTCCTACTGGAATTAAAATTTTCAGATGATTAGCTACATTACATGGAACTCAAATTAATTACTCACCTTCTATTCTCTGAAGATTAGGATTTGTATTTTTATTCACTGTAGGAGGATTAACTGGAGTAATTTTATCTAATTCTTCAATTGATATTACCCTTCATGATACTTATTATGTAGTAGCTCATTTCCACTACGTTCTTTCTATAGGAGCAGTATTTGCTATTATAGGAGGATTTATTCACTGATATCCACTATTTTCAGGATTAACTTTAAATCCTTTCATATTAAAAATCCAATTTATAACCATATTTATTGGAGTTAATTTAACATTTTTCCCACAACATTTTTTAGGATTAGCAGGTATACCTCGACGATACTCTGATTACCCAGATTCATTTATATCATGAAATATTATCTCATCTTTAGGATCTTATATTTCATTAATTGCAGTAATATTTATATTAATTATTATATGAGAATCTATAATTAATCAACGAATTGCTCTTTTCCCCCTAAATTTAACTTCATCAATTGAATGATATCAAAATTTACCCCCAGCTGAACATTCATATAATGAATTACCTATTCTAAGAAATT
>DX573
CGAAAATGATTATATTCAACAAATCATAAGGATATTGGAACCTTATATTTTATTTTTGGTATTTGATCAGGAATAGTAGGAACATCTCTAAGTTTACTAATTCGAGCTGAATTAGGGAATCCTGATCATTAATCGGAAATGATCAAATTTATAATACTATTGTTACAGCTCATGCATTTATCATAATTTTTTTTATAGTTATACCAATTATAATTGGAGGATTTGGTAATTGATTAGTACCTTTAATATTAGGAGCCCCTGATATAGCTTTCCCCCGTATAAATAATATAAGATTCTGATTATTACCCCCCTCATTAACCCTTTTAATTTCAAGAAGAATTGTAGAAAATGGAGCAGGAACAGGATGAACTGTTTACCCTCCTCTATCTTCTAATATTGCTCATGGAGGTAGATCTGTTGATTTAGCTATTTTTTCTCTTCACTTAGCTGGTATTTCATCAATTTTAGGAGCAATTAATTTTATTACTACCATTATTAATATACGATTAAGAAATTTACCGTTTGATCAAATACCTTTATTTGTTTGAAGAGTTGGAATTACAGCTTTCCTTCTACTTTTATCTTTACCTGTTTTAGCAGGTGCTATTACAATATTATTAACTGACCGAAATTTAAATACATCCTTTTTTGACCCTGCAGGAGGAGGGGATCCAATCCTTTACCAACATTTATTTTGATTTTTCGGACATCCTGAAGTTTATATTTTAATTTTACCAGGATTTGGAATAATTTCCCATATTATTTCCCAAGAAAGAGGAAAAAAAGAAACATTTGGATGTTTAGGAATAATTTATGCAATATTAGCTATCGGATTATTAGGATTTATTGTTTGGGCTCACCACATATTTACTGTAGGTATAGATATTGATACACGAGCTTACCTTACCTCTGCTACAATAATTATTGCAGTTCCTACTGGAATTAAAATTTTCAGATGATTAGCTACATTACATGGAACTCAAATTAATTACTCACCTTCTATTCTCTGAAGATTAGGATTTGTATTTTTATTCACTGTAGGAGGATTAACTGGAGTAATTTTATCTAATTCTTCAATTGATATTACCCTTCATGATACTTATTATGTAGTAGCTCATTTCCACTACGTTCTTTCTATAGGAGCAGTATTTGCTATTATAGGAGGATTTATTCACTGATATCCACTATTTTCAGGATTAACTTTAAATCCTTTCATATTAAAAATCCAATTTATAACCATATTTATTGGAGTTAATTTAACATTTTTCCCACAACATTTTTTAGGATTAGCAGGTATACCTCGACGATACTCTGATTACCCAGATTCATTTATATCATGAAATATTATCTCATCTTTAGGATCTTATATTTCATTAATTGCAGTAATATTTATATTAATTATTATATGAGAATCTATAATTAATCAACGAATTGCTCTTTTCCCCCTAAATTTAACTTCATCAATTGAATGATATCAAAATTTACCCCCAGCTGAACATTCATATAATGAATTACCTATTCTAAGAAATT
>DX574
CGAAAATGATTATATTCAACAAATCATAAGGATATTGGAACCTTATATTTTATTTTTGGTATTTGATCAGGAATAGTAGGAACATCTCTAAGTTTACTAATTCGAGCTGAATTAGGGAATCCTGATCATTAATCGGAAATGATCAAATTTATAATACTATTGTTACAGCTCATGCATTTATCATAATTTTTTTTATAGTTATACCAATTATAATTGGAGGATTTGGTAATTGATTAGTACCTTTAATATTAGGAGCCCCTGATATAGCTTTCCCCCGTATAAATAATATAAGATTTTGATTATTACCCCCCTCATTAACCCTTTTAATTTCAAGAAGAATTGTAGAAAATGGAGCAGGAACAGGATGAACTGTTTACCCTCCTCTATCTTCTAATATTGCTCATGGAGGTAGATCTGTTGATTTAGCTATTTTTTCTCTTCACTTAGCTGGTATTTCATCAATTTTAGGAGCAATTAATTTTATTACTACCATTATTAATATACGATTAAGAAATTTACCGTTTGATCAAATACCTTTATTTGTTTGAAGAGTTGGAATTACAGCTTTCCTTCTACTTTTATCTTTACCTGTTTTAGCAGGTGCTATTACAATATTATTAACTGACCGAAATTTAAATACATCCTTTTTTGACCCTGCAGGAGGAGGGGATCCAATCCTTTACCAACATTTATTTTGATTTTTCGGACATCCTGAAGTTTATATTTTAATTTTACCAGGATTTGGAATAATTTCCCATATTATTTCCCAAGAAAGAGGAAAAAAAGAAACATTTGGATGTTTAGGAATAATTTATGCAATATTAGCTATCGGATTATTAGGATTTATTGTTTGGGCTCACCACATATTTACTGTAGGTATAGATATTGATACACGAGCTTACCTTACCTCTGCTACAATAATTATTGCAGTTCCTACTGGAATTAAAATTTTCAGATGATTAGCTACATTACATGGAACTCAAATTAATTACTCACCTTCTATTCTCTGAAGATTAGGATTTGTATTTTTATTCACTGTAGGAGGATTAACTGGAGTAATTTTATCTAATTCTTCAATTGATATTACCCTTCATGATACTTATTATGTAGTAGCTCATTTCCACTACGTTCTTTCTATAGGAGCAGTATTTGCTATTATAGGAGGATTTATTCACTGATATCCACTATTTTCAGGATTAACTTTAAATCCTTTCATATTAAAAATCCAATTTATAACCATATTTATTGGAGTTAATTTAACATTTTTCCCACAACATTTTTTAGGATTAGCAGGTATACCTCGACGATACTCTGATTACCCAGATTCATTTATATCATGAAATATTATCTCATCTTTAGGATCTTATATTTCATTAATTGCAGTAATATTTATATTAATTATTATATGAGAATCTATAATTAATCAACGAATTGCTCTTTTCCCCCTAAATTTAACTTCATCAATTGAATGATATCAAAATTTACCCCCAGCTGAACATTCATATAATGAATTACCTATTCTAAGAAATT
>DX575
CGAAAATGATTATATTCAACAAATCATAAGGATATTGGAACCTTATATTTTATTTTTGGTATTTGATCAGGAATAGTAGGAACATCTCTAAGTTTAATAATTCGAGCTGAATTAGGGAATCCTGATCATTAATCGGAAATGATCAAATTTATAATACTATTGTTACAGCTCATGCATTTATCATAATTTTTTTTATAGTTATACCAATTATAATTGGAGGATTTGGTAATTGATTAGTACCTTTAATATTAGGAGCCCCTGATATAGCTTTCCCCCGTATAAATAATATAAGATTTTGATTATTACCCCCCTCATTAACCCTTTTAATTTCAAGAAGAATTGTAGAAAATGGAGCAGGAACAGGATGAACTGTTTACCCTCCTCTATCTTCTAATATTGCTCATGGAGGTAGATCTGTTGATTTAGCTATTTTTTCTCTTCACTTAGCTGGTATTTCATCAATTTTAGGAGCAATTAATTTTATTACTACCATTATTAATATACGATTAAGAAATTTACCGTTTGATCAAATACCTTTATTTGTTTGAAGAGTTGGAATTACAGCTTTCCTTCTACTTTTATCTTTACCTGTTTTAGCAGGTGCTATTACAATATTATTAACTGACCGAAATTTAAATACATCCTTTTTTGACCCTGCAGGAGGAGGGGATCCAATCCTTTACCAACATTTATTTTGATTTTTCGGACATCCTGAAGTTTATATTTTAATTTTACCAGGATTTGGAATAATTTCCCATATTATTTCCCAAGAAAGAGGAAAAAAAGAAACATTTGGATGTTTAGGAATAATTTATGCAATATTAGCTATCGGATTATTAGGATTTATTGTTTGGGCTCACCACATATTTACTGTAGGTATAGATATTGATACACGAGCTTACCTTACCTCTGCTACAATAATTATTGCAGTTCCTACTGGAATTAAAATTTTCAGATGATTAGCTACATTACATGGAACTCAAATTAATTACTCACCTTCTATTCTCTGAAGATTAGGATTTGTATTTTTATTCACTGTAGGAGGATTAACTGGAGTAATTTTATCTAATTCTTCAATTGATATTACCCTTCATGATACTTATTATGTAGTAGCTCATTTCCACTACGTTCTTTCTATAGGAGCAGTATTTGCTATTATAGGAGGATTTATTCACTGATATCCACTATTTTCAGGATTAACTTTAAATCCTTTCATATTAAAAATCCAATTTATAACCATATTTATTGGAGTTAATTTAACATTTTTCCCACAACATTTTTTAGGATTAGCAGGTATACCTCGACGATACTCTGATTACCCAGATTCATTTATATCATGAAATATTATCTCATCTTTAGGATCTTATATTTCATTAATTGCAGTAATATTTATATTAATTATTATATGAGAATCTATAATTAATCAACGAATTGCTCTTTTCCCCCTAAATTTAACTTCATCAATTGAATGATATCAAAATTTACCCCCAGCTGAACATTCATATAATGAATTACCTATTCTAAGAAATT
>DX576
CGAAAATGATTATATTCAACAAATCATAAGGATATTGGAACCTTATATTTTATTTTTGGTATTTGATCAGGAATAGTAGGAACATCTCTAAGTTTACTAATTCGAGCTGAATTAGGGAATCCTGATCATTAATCGGAAATGATCAAATTTATAATACTATTGTTACAGCTCATGCATTTATCATAATTTTTTTTATAGTTATACCAATTATAATTGGAGGATTTGGTAATTGATTAGTACCTTTAATATTAGGAGCCCCTGATATAGCTTTCCCCCGTATAAATAATATAAGATTCTGATTATTACCCCCCTCATTAACCCTTTTAATTTCAAGAAGAATTGTAGAAAATGGAGCAGGAACAGGATGAACTGTTTACCCTCCTCTATCTTCTAATATTGCTCATGGAGGTAGATCTGTTGATTTAGCTATTTTTTCTCTTCACTTAGCTGGTATTTCATCAATTTTAGGAGCAATTAATTTTATTACTACCATTATTAATATACGATTAAGAAATTTACCGTTTGATCAAATACCTTTATTTGTTTGAAGAGTTGGAATTACAGCTTTCCTTCTACTTTTATCTTTACCTGTTTTAGCAGGTGCTATTACAATATTATTAACTGACCGAAATTTAAATACATCCTTTTTTGACCCTGCAGGAGGAGGGGATCCAATCCTTTACCAACATTTATTTTGATTTTTCGGACATCCTGAAGTTTATATTTTAATTTTACCAGGATTTGGAATAATTTCCCATATTATTTCCCAAGAAAGAGGAAAAAAAGAAACATTTGGATGTTTAGGAATAATTTATGCAATATTAGCTATCGGATTATTAGGATTTATTGTTTGGGCTCACCACATATTTACTGTAGGTATAGATATTGATACACGAGCTTACCTTACCTCTGCTACAATAATTATTGCAGTTCCTACTGGAATTAAAATTTTCAGATGATTAGCTACATTACATGGAACTCAAATTAATTACTCACCTTCTATTCTCTGAAGATTAGGATTTGTATTTTTATTCACTGTAGGAGGATTAACTGGAGTAATTTTATCTAATTCTTCAATTGATATTACCCTTCATGATACTTATTATGTAGTAGCTCATTTCCACTACGTTCTTTCTATAGGAGCAGTATTTGCTATTATAGGAGGATTTATTCACTGATATCCACTATTTTCAGGATTAACTTTAAATCCTTTCATATTAAAAATCCAATTTATAACCATATTTATTGGAGTTAATTTAACATTTTTCCCACAACATTTTTTAGGATTAGCAGGTATACCTCGACGATACTCTGATTACCCAGATTCATTTATATCATGAAATATTATCTCATCTTTAGGATCTTATATTTCATTAATTGCAGTAATATTTATATTAATTATTATATGAGAATCTATAATTAATCAACGAATTGCTCTTTTCCCCCTAAATTTAACTTCATCAATTGAATGATATCAAAATTTACCCCCAGCTGAACATTCATATAATGAATTACCTATTCTAAGAAATT
>DX577
CGAAAATGATTATATTCAACAAATCATAAGGATATTGGAACCTTATATTTTATTTTTGGTATTTGATCAGGAATAGTAGGAACATCTCTAAGTTTACTAATTCGAGCTGAATTAGGGAATCCTGATCATTAATCGGAAATGATCAAATTTATAATACTATTGTTACAGCTCATGCATTTATCATAATTTTTTTTATAGTTATACCAATTATAATTGGAGGATTTGGTAATTGATTAGTACCTTTAATATTAGGAGCCCCTGATATAGCTTTCCCCCGTATAAATAATATAAGATTTTGATTATTACCCCCCTCATTAACCCTTTTAATTTCAAGAAGAATTGTAGAAAATGGAGCAGGAACAGGATGAACTGTTTACCCTCCTCTATCTTCTAATATTGCTCATGGAGGTAGATCTGTTGATTTAGCTATTTTTTCTCTTCACTTAGCTGGTATTTCATCAATTTTAGGAGCAATTAATTTTATTACTACCATTATTAATATACGATTAAGAAATTTACCGTTTGATCAAATACCTTTATTTGTTTGAAGAGTTGGAATTACAGCTTTCCTTCTACTTTTATCTTTACCTGTTTTAGCAGGTGCTATTACAATATTATTAACTGACCGAAATTTAAATACATCCTTTTTTGACCCTGCAGGAGGAGGGGATCCAATCCTTTACCAACATTTATTTTGATTTTTCGGACATCCTGAAGTTTATATTTTAATTTTACCAGGATTTGGAATAATTTCCCATATTATTTCCCAAGAAAGAGGAAAAAAAGAAACATTTGGATGTTTAGGAATAATTTATGCAATATTAGCTATCGGATTATTAGGATTTATTGTTTGGGCTCACCACATATTTACTGTAGGTATAGATATTGATACACGAGCTTACCTTACCTCTGCTACAATAATTATTGCAGTTCCTACTGGAATTAAAATTTTCAGATGATTAGCTACATTACATGGAACTCAAATTAATTACTCACCTTCTATTCTCTGAAGATTAGGATTTGTATTTTTATTCACTGTAGGAGGATTAACTGGAGTAATTTTATCTAATTCTTCAATTGATATTACCCTTCATGATACTTATTATGTAGTAGCTCATTTCCACTACGTTCTTTCTATAGGAGCAGTATTTGCTATTATAGGAGGATTTATTCACTGATATCCACTATTTTCAGGATTAACTTTAAATCCTTTCATATTAAAAATCCAATTTATAACCATATTTATTGGAGTTAATTTAACATTTTTCCCACAACATTTTTTAGGATTAGCAGGTATACCTCGACGATACTCTGATTACCCAGATTCATTTATATCATGAAATATTATCTCATCTTTAGGATCTTATATTTCATTAATTGCAGTAATATTTATATTAATTATTATATGAGAATCTATAATTAATCAACGAATTGCTCTTTTCCCCCTAAATTTAACTTCATCAATTGAATGATATCAAAATTTACCCCCAGCTGAACATTCATATAATGAATTACCTATTCTAAGAAATT
>DX578
CGAAAATGATTATATTCAACAAATCATAAGGATATTGGAACCTTATATTTTATTTTTGGTATTTGATCAGGAATAGTAGGAACATCTCTAAGTTTACTAATTCGAGCTGAATTAGGGAATCCTGATCATTAATCGGAAATGATCAAATTTATAATACTATTGTTACAGCTCATGCATTTATCATAATTTTTTTTATAGTTATACCAATTATAATTGGAGGATTTGGTAATTGATTAGTACCTTTAATATTAGGAGCCCCTGATATAGCTTTCCCCCGTATAAATAATATAAGATTTTGATTATTACCCCCCTCATTAACCCTTTTAATTTCAAGAAGAATTGTAGAAAATGGAGCAGGAACAGGATGAACTGTTTACCCTCCTCTATCTTCTAATATTGCTCATGGAGGTAGATCTGTTGATTTAGCTATTTTTTCTCTTCACTTAGCTGGTATTTCATCAATTTTAGGAGCAATTAATTTTATTACTACCATTATTAATATACGATTAAGAAATTTACCGTTTGATCAAATACCTTTATTTGTTTGAAGAGTTGGAATTACAGCTTTCCTTCTACTTTTATCTTTACCTGTTTTAGCAGGTGCTATTACAATATTATTAACTGACCGAAATTTAAATACATCCTTTTTTGACCCTGCAGGAGGAGGGGATCCAATCCTTTACCAACATTTATTTTGATTTTTCGGACATCCTGAAGTTTATATTTTAATTTTACCAGGATTTGGAATAATTTCCCATATTATTTCCCAAGAAAGAGGAAAAAAAGAAACATTTGGATGTTTAGGAATAATTTATGCAATATTAGCTATCGGATTATTAGGATTTATTGTTTGGGCTCACCACATATTTACTGTAGGTATAGATATTGATACACGAGCTTACCTTACCTCTGCTACAATAATTATTGCAGTTCCTACTGGAATTAAAATTTTCAGATGATTAGCTACATTACATGGAACTCAAATTAATTACTCACCTTCTATTCTCTGAAGATTAGGATTTGTATTTTTATTCACTGTAGGAGGATTAACTGGAGTAATTTTATCTAATTCTTCAATTGATATTACCCTTCATGATACTTATTATGTAGTAGCTCATTTCCACTACGTTCTTTCTATAGGAGCAGTATTTGCTATTATAGGAGGATTTATTCACTGATATCCACTATTTTCAGGATTAACTTTAAATCCTTTCATATTAAAAATCCAATTTATAACCATATTTATTGGAGTTAATTTAACATTTTTCCCACAACATTTTTTAGGATTAGCAGGTATACCTCGACGATACTCTGATTACCCAGATTCATTTATATCATGAAATATTATCTCATCTTTAGGATCTTATATTTCATTAATTGCAGTAATATTTATATTAATTATTATATGAGAATCTATAATTAATCAACGAATTGCTCTTTTCCCCCTAAATTTAACTTCATCAATTGAATGATATCAAAATTTACCCCCAGCTGAACATTCATATAATGAATTACCTATTCTAAGAAATT
>DX579
CGAAAATGATTATATTCAACAAATCATAAGGATATTGGAACCTTATATTTTATTTTTGGTATTTGATCAGGAATAGTAGGAACATCTCTAAGTTTACTAATTCGAGCTGAATTAGGGAATCCTGATCATTAATCGGAAATGATCAAATTTATAATACTATTGTTACAGCTCATGCATTTATCATAATTTTTTTTATAGTTATACCAATTATAATTGGAGGATTTGGTAATTGATTAGTACCTTTAATATTAGGAGCCCCTGATATAGCTTTCCCCCGTATAAATAATATAAGATTTTGATTATTACCCCCCTCATTAACCCTTTTAATTTCAAGAAGAATTGTAGAAAATGGAGCAGGAACAGGATGAACTGTTTACCCTCCTCTATCTTCTAATATTGCTCATGGAGGTAGATCTGTTGATTTAGCTATTTTTTCTCTTCACTTAGCTGGTATTTCATCAATTTTAGGAGCAATTAATTTTATTACTACCATTATTAATATACGATTAAGAAATTTACCGTTTGATCAAATACCTTTATTTGTTTGAAGAGTTGGAATTACAGCTTTCCTTCTACTTTTATCTTTACCTGTTTTAGCAGGTGCTATTACAATATTATTAACTGACCGAAATTTAAATACATCCTTTTTTGACCCTGCAGGAGGAGGGGATCCAATCCTTTACCAACATTTATTTTGATTTTTCGGACATCCTGAAGTTTATATTTTAATTTTACCAGGATTTGGAATAATTTCCCATATTATTTCCCAAGAAAGAGGAAAAAAAGAAACATTTGGATGTTTAGGAATAATTTATGCAATATTAGCTATCGGATTATTAGGATTTATTGTTTGGGCTCACCACATATTTACTGTAGGTATAGATATTGATACACGAGCTTACCTTACCTCTGCTACAATAATTATTGCAGTTCCTACTGGAATTAAAATTTTCAGATGATTAGCTACATTACATGGAACTCAAATTAATTACTCACCTTCTATTCTCTGAAGATTAGGATTTGTATTTTTATTCACTGTAGGAGGATTAACTGGAGTAATTTTATCTAATTCTTCAATTGATATTACCCTTCATGATACTTATTATGTAGTAGCTCATTTCCACTACGTTCTTTCTATAGGAGCAGTATTTGCTATTATAGGAGGATTTATTCACTGATATCCACTATTTTCAGGATTAACTTTAAATCCTTTCATATTAAAAATCCAATTTATAACCATATTTATTGGAGTTAATTTAACATTTTTCCCACAACATTTTTTAGGATTAGCAGGTATACCTCGACGATACTCTGATTACCCAGATTCATTTATATCATGAAATATTATCTCATCTTTAGGATCTTATATTTCATTAATTGCAGTAATATTTATATTAATTATTATATGAGAATCTATAATTAATCAACGAATTGCTCTTTTCCCCCTAAATTTAACTTCATCAATTGAATGATATCAAAATTTACCCCCAGCTGAACATTCATATAATGAATTACCTATTCTAAGAAATT
>DX5710
CGAAAATGATTATATTCAACAAATCATAAGGATATTGGAACCTTATATTTTATTTTTGGTATTTGATCAGGAATAGTAGGAACATCTCTAAGTTTACTAATTCGAGCTGAATTAGGGAATCCTGATCATTAATCGGAAATGATCAAATTTATAATACTATTGTTACAGCTCATGCATTTATCATAATTTTTTTTATAGTTATACCAATTATAATTGGAGGATTTGGTAATTGATTAGTACCTTTAATATTAGGAGCCCCTGATATAGCTTTCCCCCGTATAAATAATATAAGATTTTGATTATTACCCCCCTCATTAACCCTTTTAATTTCAAGAAGAATTGTAGAAAATGGAGCAGGAACAGGATGAACTGTTTACCCTCCTCTATCTTCTAATATTGCTCATGGAGGTAGATCTGTTGATTTAGCTATTTTTTCTCTTCACTTAGCTGGTATTTCATCAATTTTAGGAGCAATTAATTTTATTACTACCATTATTAATATACGATTAAGAAATTTACCGTTTGATCAAATACCTTTATTTGTTTGAAGAGTTGGAATTACAGCTTTCCTTCTACTTTTATCTTTACCTGTTTTAGCAGGTGCTATTACAATATTATTAACTGACCGAAATTTAAATACATCCTTTTTTGACCCTGCAGGAGGAGGGGATCCAATCCTTTACCAACATTTATTTTGATTTTTCGGACATCCTGAAGTTTATATTTTAATTTTACCAGGATTTGGAATAATTTCCCATATTATTTCCCAAGAAAGAGGAAAAAAAGAAACATTTGGATGTTTAGGAATAATTTATGCAATATTAGCTATCGGATTATTAGGATTTATTGTTTGGGCTCACCACATATTTACTGTAGGTATAGATATTGATACACGAGCTTACCTTACCTCTGCTACAATAATTATTGCAGTTCCTACTGGAATTAAAATTTTCAGATGATTAGCTACATTACATGGAACTCAAATTAATTACTCACCTTCTATTCTCTGAAGATTAGGATTTGTATTTTTATTCACTGTAGGAGGATTAACTGGAGTAATTTTATCTAATTCTTCAATTGATATTACCCTTCATGATACTTATTATGTAGTAGCTCATTTCCACTACGTTCTTTCTATAGGAGCAGTATTTGCTATTATAGGAGGATTTATTCACTGATATCCACTATTTTCAGGATTAACTTTAAATCCTTTCATATTAAAAATCCAATTTATAACCATATTTATTGGAGTTAATTTAACATTTTTCCCACAACATTTTTTAGGATTAGCAGGTATACCTCGACGATACTCTGATTACCCAGATTCATTTATATCATGAAATATTATCTCATCTTTAGGATCTTATATTTCATTAATTGCAGTAATATTTATATTAATTATTATATGAGAATCTATAATTAATCAACGAATTGCTCTTTTCCCCCTAAATTTAACTTCATCAATTGAATGATATCAAAATTTACCCCCAGCTGAACATTCATATAATGAATTACCTATTCTAAGAAATT
>HB641
CGAAAATGATTATATTCAACAAATCATAAGGATATTGGAACCTTATATTTTATTTTTGGTATTTGATCAGGAATAGTAGGAACATCTCTAAGTTTACTAATTCGAGCTGAATTAGGGAATCCTGGATCATTAATCGGAAATGATCAAATTTATAATACTATTGTTACAGCTCATGCATTTATCATAATTTTTTTTATAGTTATACCAATTATAATTGGAGGATTTGGTAATTGGTTAGTACCTTTAATATTAGGAGCCCCTGATATAGCTTTCCCCCGTATAAATAATATAAGATTTTGATTATTACCCCCCTCATTAACCCTTTTAATTTCAAGAAGAATTGTAGAAAATGGAGCAGGAACAGGATGAACTGTTTACCCTCCTCTATCTTCTAATATTGCTCATGGAGGTAGATCTGTTGATTTAGCTATTTTTTCTCTTCACTTAGCTGGTATTTCCTCAATTTTAGGAGCAATTAATTTTATTACTACCATTATTAATATACGATTAAGAAATTTATCCTTTGATCAAATACCTTTATTTGTTTGAAGAGTTGGAATTACAGCTTTCCTTTTACTTTTATCTTTACCTGTTTTAGCAGGTGCTATTACAATATTATTAACTGACCGAAATTTAAATACATCCTTTTTTGACCCTGCAGGAGGAGGGGATCCAATCCTTTACCAACATTTATTTTGATTTTTCGGACATCCTGAAGTTTATATTTTAATTTTACCAGGATTTGGAATAATTTCCCATATTATTTCCCAAGAAAGAGGAAAAAAAGAAACATTTGGATGTTTAGGAATAATTTATGCAATATTAGCTATCGGATTATTAGGATTTATTGTTTGGGCTCACCACATATTTACTGTAGGTATAGATATTGATACACGAGCTTACTTTACCTCTGCTACAATAATTATTGCAGTTCCTACTGGAATTAAAATTTTCAGATGATTAGCTACATTACATGGAACTCAAATTAATTACTCACCTTCTATTCTCTGAAGATTAGGATTTGTATTTTTATTCACTGTAGGAGGATTAACTGGAGTAATTTTATCTAATTCTTCAATTGATATTACCCTTCATGATACTTATTATGTAGTAGCTCATTTCCACTACGTTCTTTCTATAGGAGCAGTATTTGCTATTATAGGAGGATTTATTCACTGATATCCACTATTTTCAGGATTAACTTTAAATCCTTTCATATTAAAAATCCAATTTATAACCATATTTATTGGAGTTAATTTAACATTTTTCCCACAACATTTTTTAGGATTAGCAGGTATACCTCGACGATACTCTGATTACCCAGATTCATTTATATCATGAAATATTATCTCATCTTTAGGATCTTATATTTCATTAATTGCAGTAATATTTATATTAATTATTATATGAGAATCTATAATTAATCAACGAATTGCTCTTTTCCCCCTAAATTTAACTTCATCAATTGAATGATATCAAAATTTACCCCCAGCTGAACATTCATATAATGAATTACCTATTCTAAGAAATT
>HB642
CGAAAATGATTATATTCAACAAATCATAAGGATATTGGAACCTTATATTTTATTTTTGGTATTTGATCAGGAATAGTAGGAACATCTCTAAGTTTACTAATTCGAGCTGAATTAGGGAATCCTGGATCATTAATCGGAAATGATCAAATTTATAATACTATTGTTACAGCTCATGCATTTATCATAATTTTTTTTATAGTTATACCAATTATAATTGGAGGATTTGGTAATTGGTTAGTACCTTTAATATTAGGAGCCCCTGATATAGCTTTCCCCCGTATAAATAATATAAGATTTTGATTATTACCCCCCTCATTAACCCTTTTAATTTCAAGAAGAATTGTAGAAAATGGAGCAGGAACAGGATGAACTGTTTACCCTCCTCTATCTTCTAATATTGCTCATGGAGGTAGATCTGTTGATTTAGCTATTTTTTCTCTTCACTTAGCTGGTATTTCCTCAATTTTAGGAGCAATTAATTTTATTACTACCATTATTAATATACGATTAAGAAATTTATCCTTTGATCAAATACCTTTATTTGTTTGAAGAGTTGGAATTACAGCTTTCCTTTTACTTTTATCTTTACCTGTTTTAGCAGGTGCTATTACAATATTATTAACTGACCGAAATTTAAATACATCCTTTTTTGACCCTGCAGGAGGAGGGGATCCAATCCTTTACCAACATTTATTTTGATTTTTCGGACATCCTGAAGTTTATATTTTAATTTTACCAGGATTTGGAATAATTTCCCATATTATTTCCCAAGAAAGAGGAAAAAAAGAAACATTTGGATGTTTAGGAATAATTTATGCAATATTAGCTATCGGATTATTAGGATTTATTGTTTGGGCTCACCACATATTTACTGTAGGTATAGATATTGATACACGAGCTTACTTTACCTCTGCTACAATAATTATTGCAGTTCCTACTGGAATTAAAATTTTCAGATGATTAGCTACATTACATGGAACTCAAATTAATTACTCACCTTCTATTCTCTGAAGATTAGGATTTGTATTTTTATTCACTGTAGGAGGATTAACTGGAGTAATTTTATCTAATTCTTCAATTGATATTACCCTTCATGATACTTATTATGTAGTAGCTCATTTCCACTACGTTCTTTCTATAGGAGCAGTATTTGCTATTATAGGAGGATTTATTCACTGATATCCACTATTTTCAGGATTAACTTTAAATCCTTTCATATTAAAAATCCAATTTATAACCATATTTATTGGAGTTAATTTAACATTTTTCCCACAACATTTTTTAGGATTAGCAGGTATACCTCGACGATACTCTGATTACCCAGATTCATTTATATCATGAAATATTATCTCATCTTTAGGATCTTATATTTCATTAATTGCAGTAATATTTATATTAATTATTATATGAGAATCTATAATTAATCAACGAATTGCTCTTTTCCCCCTAAATTTAACTTCATCAATTGAATGATATCAAAATTTACCCCCAGCTGAACATTCATATAATGAATTACCTATTCTAAGAAATT
>HB644
CGAAAATGATTATATTCAACAAATCATAAGGATATTGGAACCTTATATTTTATTTTTGGTATTTGATCAGGAATAGTAGGAACATCTCTAAGTTTACTAATTCGAGCTGAATTAGGGAATCCTGGATCATTAATCGGAAATGATCAAATTTATAATACTATTGTTACAGCTCATGCATTTATCATAATTTTTTTTATAGTTATACCAATTATAATTGGAGGATTTGGTAATTGGTTAGTACCTTTAATATTAGGAGCCCCTGATATAGCTTTCCCCCGTATAAATAATATAAGATTTTGATTATTACCCCCCTCATTAACCCTTTTAATTTCAAGAAGAATTGTAGAAAATGGAGCAGGAACAGGATGAACTGTTTACCCTCCTCTATCTTCTAATATTGCTCATGGAGGTAGATCTGTTGATTTAGCTATTTTTTCTCTTCACTTAGCTGGTATTTCCTCAATTTTAGGAGCAATTAATTTTATTACTACCATTATTAATATACGATTAAGAAATTTATCCTTTGATCAAATACCTTTATTTGTTTGAAGAGTTGGAATTACAGCTTTCCTTTTACTTTTATCTTTACCTGTTTTAGCAGGTGCTATTACAATATTATTAACTGACCGAAATTTAAATACATCCTTTTTTGACCCTGCAGGAGGAGGGGATCCAATCCTTTACCAACATTTATTTTGATTTTTCGGACATCCTGAAGTTTATATTTTAATTTTACCAGGATTTGGAATAATTTCCCATATTATTTCCCAAGAAAGAGGAAAAAAAGAAACATTTGGATGTTTAGGAATAATTTATGCAATATTAGCTATCGGATTATTAGGATTTATTGTTTGGGCTCACCACATATTTACTGTAGGTATAGATATTGATACACGAGCTTACTTTACCTCTGCTACAATAATTATTGCAGTTCCTACTGGAATTAAAATTTTCAGATGATTAGCTACATTACATGGAACTCAAATTAATTACTCACCTTCTATTCTCTGAAGATTAGGATTTGTATTTTTATTCACTGTAGGAGGATTAACTGGAGTAATTTTATCTAATTCTTCAATTGATATTACCCTTCATGATACTTATTATGTAGTAGCTCATTTCCACTACGTTCTTTCTATAGGAGCAGTATTTGCTATTATAGGAGGATTTATTCACTGATATCCACTATTTTCAGGATTAACTTTAAATCCTTTCATATTAAAAATCCAATTTATAACCATATTTATTGGAGTTAATTTAACATTTTTCCCACAACATTTTTTAGGATTAGCAGGTATACCTCGACGATACTCTGATTACCCAGATTCATTTATATCATGAAATATTATCTCATCTTTAGGATCTTATATTTCATTAATTGCAGTAATATTTATATTAATTATTATATGAGAATCTATAATTAATCAACGAATTGCTCTTTTCCCCCTAAATTTAACTTCATCAATTGAATGATATCAAAATTTACCCCCAGCTGAACATTCATATAATGAATTACCTATTCTAAGAAATT
>HB643
CGAAAATGATTATATTCAACAAATCATAAGGATATTGGAACCTTATATTTTATTTTTGGTATTTGATCAGGAATAGTAGGAACATCTCTAAGTTTACTAATTCGAGCTGAATTAGGGAATCCTGGATCATTAATCGGAAATGATCAAATTTATAATACTATTGTTACAGCTCATGCATTTATCATAATTTTTTTTATAGTTATACCAATTATAATTGGAGGATTTGGTAATTGGTTAGTACCTTTAATATTAGGAGCCCCTGATATAGCTTTCCCCCGTATAAATAATATAAGATTTTGATTATTACCCCCCTCATTAACCCTTTTAATTTCAAGAAGAATTGTAGAAAATGGAGCAGGAACAGGATGAACTGTTTACCCTCCTCTATCTTCTAATATTGCTCATGGAGGTAGATCTGTTGATTTAGCTATTTTTTCTCTTCACTTAGCTGGTATTTCATCAATTTTAGGAGCAATTAATTTTATTACTACCATTATTAATATACGATTAAGAAATTTATCATTTGATCAAATACCTTTATTTGTTTGAAGAGTTGGAATTACAGCTTTCCTTCTACTTTTATCTTTACCTGTTTTAGCAGGTGCTATTACAATATTATTAACTGACCGAAATTTAAATACATCCTTTTTTGACCCTGCAGGAGGAGGGGATCCAATCCTTTACCAACATTTATTTTGATTTTTCGGACATCCTGAAGTTTATATTTTAATTTTACCAGGATTTGGAATAATTTCCCATATTATTTCCCAAGAAAGAGGAAAAAAAGAAACATTTGGATGTTTAGGAATAATTTATGCAATATTAGCTATCGGATTATTAGGATTTATTGTTTGGGCTCACCACATATTTACTGTAGGTATAGATATTGATACACGAGCTTACTTTACCTCTGCTACAATAATTATTGCAGTTCCTACTGGAATTAAAATTTTCAGATGATTAGCTACATTACATGGAACTCAAATTAATTACTCACCTTCTATTCTCTGAAGATTAGGATTTGTATTTTTATTCACTGTAGGAGGATTAACTGGAGTAATTTTATCTAATTCTTCAATTGATATTACCCTTCATGATACTTATTATGTAGTAGCTCATTTCCACTACGTTCTTTCTATAGGAGCAGTATTTGCTATTATAGGAGGATTTATTCACTGATATCCACTATTTTCAGGATTAACTTTAAATCCTTTCATATTAAAAATCCAATTTATAACCATATTTATTGGAGTTAATTTAACATTTTTCCCACAACATTTTTTAGGATTAGCAGGTATACCTCGACGATACTCTGATTACCCAGATTCATTTATATCATGAAATATTATCTCATCTTTAGGATCTTATATTTCATTAATTGCAGTAATATTTATATTAATTATTATATGAGAATCTATAATTAATCAACGAATTGCTCTTTTCCCCCTAAATTTAACTTCATCAATTGAATGATATCAAAATTTACCCCCAGCTGAACATTCATATAATGAATTACCTATTCTAAGAAATT
>HB645
CGAAAATGATTATATTCAACAAATCATAAGGATATTGGAACCTTATATTTTATTTTTGGTATTTGATCAGGAATAGTAGGAACATCTCTAAGTTTACTAATTCGAGCTGAATTAGGGAATCCTGGATCATTAATCGGAAATGATCAAATTTATAATACTATTGTTACAGCTCATGCATTTATCATAATTTTTTTTATAGTTATACCAATTATAATTGGAGGATTTGGTAATTGGTTAGTACCTTTAATATTAGGAGCCCCTGATATAGCTTTCCCCCGTATAAATAATATAAGATTTTGATTATTACCCCCCTCATTAACCCTTTTAATTTCAAGAAGAATTGTAGAAAATGGAGCAGGAACAGGATGAACTGTTTACCCTCCTCTATCTTCTAATATTGCTCATGGAGGTAGATCTGTTGATTTAGCTATTTTTTCTCTTCACTTAGCTGGTATTTCATCAATTTTAGGAGCAATTAATTTTATTACTACCATTATTAATATACGATTAAGAAATTTATCATTTGATCAAATACCTTTATTTGTTTGAAGAGTTGGAATTACAGCTTTCCTTCTACTTTTATCTTTACCTGTTTTAGCAGGTGCTATTACAATATTATTAACTGACCGAAATTTAAATACATCCTTTTTTGACCCTGCAGGAGGAGGGGATCCAATCCTTTACCAACATTTATTTTGATTTTTCGGACATCCTGAAGTTTATATTTTAATTTTACCAGGATTTGGAATAATTTCCCATATTATTTCCCAAGAAAGAGGAAAAAAAGAAACATTTGGATGTTTAGGAATAATTTATGCAATATTAGCTATCGGATTATTAGGATTTATTGTTTGGGCTCACCACATATTTACTGTAGGTATAGATATTGATACACGAGCTTACTTTACCTCTGCTACAATAATTATTGCAGTTCCTACTGGAATTAAAATTTTCAGATGATTAGCTACATTACATGGAACTCAAATTAATTACTCACCTTCTATTCTCTGAAGATTAGGATTTGTATTTTTATTCACTGTAGGAGGATTAACTGGAGTAATTTTATCTAATTCTTCAATTGATATTACCCTTCATGATACTTATTATGTAGTAGCTCATTTCCACTACGTTCTTTCTATAGGAGCAGTATTTGCTATTATAGGAGGATTTATTCACTGATATCCACTATTTTCAGGATTAACTTTAAATCCTTTCATATTAAAAATCCAATTTATAACCATATTTATTGGAGTTAATTTAACATTTTTCCCACAACATTTTTTAGGATTAGCAGGTATACCTCGACGATACTCTGATTACCCAGATTCATTTATATCATGAAATATTATCTCATCTTTAGGATCTTATATTTCATTAATTGCAGTAATATTTATATTAATTATTATATGAGAATCTATAATTAATCAACGAATTGCTCTTTTCCCCCTAAATTTAACTTCATCAATTGAATGATATCAAAATTTACCCCCAGCTGAACATTCATATAATGAATTACCTATTCTAAGAAATT
>HLJ791
CGAAAATGATTATATTCAACAAATCATAAGGATATTGGAACCTTATATTTTATTTTTGGTATTTGATCAGGAATAGTAGGAACATCTCTAAGTTTACTAATTCGAGCTGAATTAGGGAATCCTGGATCATTAATCGGAAATGATCAAATTTATAATACTATTGTTACAGCTCATGCATTTATCATAATTTTTTTTATAGTTATACCAATTATAATTGGAGGATTTGGTAATTGATTAGTACCTTTAATATTAGGAGCCCCTGATATAGCTTTCCCCCGTATAAATAATATAAGATTTTGATTATTACCCCCCTCATTAACCCTTTTAATTTCAAGAAGAATTGTAGAAAATGGAGCAGGAACAGGATGAACTGTTTACCCTCCTCTATCTTCTAATATTGCTCATGGAGGTAGATCTGTTGATTTAGCTATTTTTTCTCTTCACTTAGCTGGTATTTCATCAATTTTAGGAGCAATTAATTTTATTACTACCATTATTAATATACGATTAAGAAATTTATCGTTTGATCAAATACCTTTATTTGTTTGAAGAGTTGGAATTACAGCTTTCCTTCTACTTTTATCTTTACCTGTTTTAGCAGGTGCTATTACAATATTATTAACTGACCGAAATTTAAATACATCCTTTTTTGACCCTGCAGGAGGAGGGGATCCAATCCTTTACCAACATTTATTTTGATTTTTCGGACATCCTGAAGTTTATATTTTAATTTTACCAGGATTTGGAATAATTTCCCATATTATTTCCCAAGAAAGAGGAAAAAAAGAAACATTTGGATGTTTAGGAATAATTTATGCAATATTAGCTATCGGATTATTAGGATTTATTGTTTGGGCTCACCACATATTTACTGTAGGTATAGATATTGATACACGAGCTTACTTTACCTCTGCTACAATAATTATTGCAGTTCATACTGGAATTAAAATTTCAGATGATTAGCTACATTACATGGAACTCAAATTAATTACTCACCTTCTATTCTCTGAAGATTAGGATTTGTATTTTTATTCACTGTAGGAGGATTAACTGGAGTAATTTTATCTAATTCTTCAATTGATATTACCCTTCATGATACTTATTATGTAGTAGCTCATTTCCACTACGTTCTTTCTATAGGAGCAGTATTTGCTATTATAGGGGGATTTATTCACTGATATCCACTATTTTCAGGATTAACTTTAAATCCTTTCATATTAAAAATCCAATTTATAACCATATTTATTGGAGTTAATTTAACATTTTTCCCACAACATTTTTTAGGATTAGCAGGTATACCTCGACGATACTCTGATTACCCAGATTCATTTATATCGTGAAATATTATCTCATCTTTAGGATCTTATATTTCATTAATTGCAGTAATATTTATATTAATTATTATATGAGAATCTATAATTAATCAACGAATTGCTCTTTTCCCCCTAAATTTAACTTCATCAATTGAATGATATCAAAATTTACCCCCAGCTGAACATTCATATAATGAATTACCTATTCTAAGAAATT
>HLJ793
CGAAAATGATTATATTCAACAAATCATAAGGATATTGGAACCTTATATTTTATTTTTGGTATTTGATCAGGAATAGTAGGAACATCTCTAAGTTTACTAATTCGAGCTGAATTAGGGAATCCTGGATCATTAATCGGAAATGATCAAATTTATAATACTATTGTTACAGCTCATGCATTTATCATAATTTTTTTTATAGTTATACCAATTATAATTGGAGGATTTGGTAATTGATTAGTACCTTTAATATTAGGAGCCCCTGATATAGCTTTCCCCCGTATAAATAATATAAGATTTTGATTATTACCCCCCTCATTAACCCTTTTAATTTCAAGAAGAATTGTAGAAAATGGAGCAGGAACAGGATGAACTGTTTACCCTCCTCTATCTTCTAATATTGCTCATGGAGGTAGATCTGTTGATTTAGCTATTTTTTCTCTTCACTTAGCTGGTATTTCATCAATTTTAGGAGCAATTAATTTTATTACTACCATTATTAATATACGATTAAGAAATTTATCGTTTGATCAAATACCTTTATTTGTTTGAAGAGTTGGAATTACAGCTTTCCTTCTACTTTTATCTTTACCTGTTTTAGCAGGTGCTATTACAATATTATTAACTGACCGAAATTTAAATACATCCTTTTTTGACCCTGCAGGAGGAGGGGATCCAATCCTTTACCAACATTTATTTTGATTTTTCGGACATCCTGAAGTTTATATTTTAATTTTACCAGGATTTGGAATAATTTCCCATATTATTTCCCAAGAAAGAGGAAAAAAAGAAACATTTGGATGTTTAGGAATAATTTATGCAATATTAGCTATCGGATTATTAGGATTTATTGTTTGGGCTCACCACATATTTACTGTAGGTATAGATATTGATACACGAGCTTACTTTACCTCTGCTACAATAATTATTGCAGTTCATACTGGAATTAAAATTTCAGATGATTAGCTACATTACATGGAACTCAAATTAATTACTCACCTTCTATTCTCTGAAGATTAGGATTTGTATTTTTATTCACTGTAGGAGGATTAACTGGAGTAATTTTATCTAATTCTTCAATTGATATTACCCTTCATGATACTTATTATGTAGTAGCTCATTTCCACTACGTTCTTTCTATAGGAGCAGTATTTGCTATTATAGGGGGATTTATTCACTGATATCCACTATTTTCAGGATTAACTTTAAATCCTTTCATATTAAAAATCCAATTTATAACCATATTTATTGGAGTTAATTTAACATTTTTCCCACAACATTTTTTAGGATTAGCAGGTATACCTCGACGATACTCTGATTACCCAGATTCATTTATATCGTGAAATATTATCTCATCTTTAGGATCTTATATTTCATTAATTGCAGTAATATTTATATTAATTATTATATGAGAATCTATAATTAATCAACGAATTGCTCTTTTCCCCCTAAATTTAACTTCATCAATTGAATGATATCAAAATTTACCCCCAGCTGAACATTCATATAATGAATTACCTATTCTAAGAAATT
>HLJ795
CGAAAATGATTATATTCAACAAATCATAAGGATATTGGAACCTTATATTTTATTTTTGGTATTTGATCAGGAATAGTAGGAACATCTCTAAGTTTACTAATTCGAGCTGAATTAGGGAATCCTGGATCATTAATCGGAAATGATCAAATTTATAATACTATTGTTACAGCTCATGCATTTATCATAATTTTTTTTATAGTTATACCAATTATAATTGGAGGATTTGGTAATTGATTAGTACCTTTAATATTAGGAGCCCCTGATATAGCTTTCCCCCGTATAAATAATATAAGATTTTGATTATTACCCCCCTCATTAACCCTTTTAATTTCAAGAAGAATTGTAGAAAATGGAGCAGGAACAGGATGAACTGTTTACCCTCCTCTATCTTCTAATATTGCTCATGGAGGTAGATCTGTTGATTTAGCTATTTTTTCTCTTCACTTAGCTGGTATTTCATCAATTTTAGGAGCAATTAATTTTATTACTACCATTATTAATATACGATTAAGAAATTTATCGTTTGATCAAATACCTTTATTTGTTTGAAGAGTTGGAATTACAGCTTTCCTTCTACTTTTATCTTTACCTGTTTTAGCAGGTGCTATTACAATATTATTAACTGACCGAAATTTAAATACATCCTTTTTTGACCCTGCAGGAGGAGGGGATCCAATCCTTTACCAACATTTATTTTGATTTTTCGGACATCCTGAAGTTTATATTTTAATTTTACCAGGATTTGGAATAATTTCCCATATTATTTCCCAAGAAAGAGGAAAAAAAGAAACATTTGGATGTTTAGGAATAATTTATGCAATATTAGCTATCGGATTATTAGGATTTATTGTTTGGGCTCACCACATATTTACTGTAGGTATAGATATTGATACACGAGCTTACTTTACCTCTGCTACAATAATTATTGCAGTTCATACTGGAATTAAAATTTCAGATGATTAGCTACATTACATGGAACTCAAATTAATTACTCACCTTCTATTCTCTGAAGATTAGGATTTGTATTTTTATTCACTGTAGGAGGATTAACTGGAGTAATTTTATCTAATTCTTCAATTGATATTACCCTTCATGATACTTATTATGTAGTAGCTCATTTCCACTACGTTCTTTCTATAGGAGCAGTATTTGCTATTATAGGGGGATTTATTCACTGATATCCACTATTTTCAGGATTAACTTTAAATCCTTTCATATTAAAAATCCAATTTATAACCATATTTATTGGAGTTAATTTAACATTTTTCCCACAACATTTTTTAGGATTAGCAGGTATACCTCGACGATACTCTGATTACCCAGATTCATTTATATCGTGAAATATTATCTCATCTTTAGGATCTTATATTTCATTAATTGCAGTAATATTTATATTAATTATTATATGAGAATCTATAATTAATCAACGAATTGCTCTTTTCCCCCTAAATTTAACTTCATCAATTGAATGATATCAAAATTTACCCCCAGCTGAACATTCATATAATGAATTACCTATTCTAAGAAATT
>HLJ792
CGAAAATGATTATATTCAACAAATCATAAGGATATTGGAACCTTATATTTTATTTTTGGTATTTGATCAGGAATAGTAGGAACATCTCTAAGTTTACTAATTCGAGCTGAATTAGGGAATCCTGGATCATTAATCGGAAATGATCAAATTTATAATACTATTGTTACAGCTCATGCATTTATCATAATTTTTTTTATAGTTATACCAATTATAATTGGAGGATTTGGTAATTGATTAGTACCTTTAATATTAGGAGCCCCTGATATAGCTTTCCCCCGTATAAATAATATAAGATTTTGATTATTACCCCCCTCATTAACCCTTTTAATTTCAAGAAGAATTGTAGAAAATGGAGCAGGAACAGGATGAACTGTTTACCCTCCTCTATCTTCTAATATTGCTCATGGAGGTAGATCTGTTGATTTAGCTATTTTTTCTCTTCACTTAGCTGGTATTTCATCAATTTTAGGAGCAATTAATTTTATTACTACCATTATTAATATACGATTAAGAAATTTATCGTTTGATCAAATACCTTTATTTGTTTGAAGAGTTGGAATTACAGCTTTCCTTCTACTTTTATCTTTACCTGTTTTAGCAGGTGCTATTACAATATTATTAACTGACCGAAATTTAAATACATCCTTTTTTGACCCTGCAGGAGGAGGGGATCCAATCCTTTACCAACATTTATTTTGATTTTTCGGACATCCTGAAGTTTATATTTTAATTTTACCAGGATTTGGAATAATTTCCCATATTATTTCCCAAGAAAGAGGAAAAAAAGAAACATTTGGATGTTTAGGAATAATTTATGCAATATTAGCTATCGGATTATTAGGATTTATTGTTTGGGCTCACCACATATTTACTGTAGGTATAGATATTGATACACGAGCTTACTTTACCTCTGCTACAATAATTATTGCAGTTCCTACTGGAATTAAAATTTCAGATGATTAGCTACATTACATGGAACTCAAATTAATTACTCACCTTCTATTCTCTGAAGATTAGGATTTGTATTTTTATTCACTGTAGGAGGATTAACTGGAGTAATTTTATCTAATTCTTCAATTGATATTACCCTTCATGATACTTATTATGTAGTAGCTCATTTCCACTACGTTCTTTCTATAGGAGCAGTATTTGCTATTATAGGGGGATTTATTCACTGATATCCACTATTTTCAGGATTAACTTTAAATCCTTTCATATTAAAAATCCAATTTATAACCATATTTATTGGAGTTAATTTAACATTTTTCCCACAACATTTTTTAGGATTAGCAGGTATACCTCGACGATACTCTGATTACCCAGATTCATTTATATCGTGAAATATTATCTCATCTTTAGGATCTTATATTTCATTAATTGCAGTAATATTTATATTAATTATTATATGAGAATCTATAATTAATCAACGAATTGCTCTTTTCCCCCTAAATTTAACTTCATCAATTGAATGATATCAAAATTTACCCCCAGCTGAACATTCATATAATGAATTACCTATTCTAAGAAATT
>HLJ794
CGAAAATGATTATATTCAACAAATCATAAGGATATTGGAACCTTATATTTTATTTTTGGTATTTGATCAGGAATAGTAGGAACATCTCTAAGTTTACTAATTCGAGCTGAATTAGGGAATCCTGGATCATTAATCGGAAATGATCAAATTTATAATACTATTGTTACAGCTCATGCATTTATCATAATTTTTTTTATAGTTATACCAATTATAATTGGAGGATTTGGTAATTGATTAGTACCTTTAATATTAGGAGCCCCTGATATAGCTTTCCCCCGTATAAATAATATAAGATTTTGATTATTACCCCCCTCATTAACCCTTTTAATTTCAAGAAGAATTGTAGAAAATGGAGCAGGAACAGGATGAACTGTTTACCCTCCTCTATCTTCTAATATTGCTCATGGAGGTAGATCTGTTGATTTAGCTATTTTTTCTCTTCACTTAGCTGGTATTTCATCAATTTTAGGAGCAATTAATTTTATTACTACCATTATTAATATACGATTAAGAAATTTATCGTTTGATCAAATACCTTTATTTGTTTGAAGAGTTGGAATTACAGCTTTCCTTCTACTTTTATCTTTACCTGTTTTAGCAGGTGCTATTACAATATTATTAACTGACCGAAATTTAAATACATCCTTTTTTGACCCTGCAGGAGGAGGGGATCCAATCCTTTACCAACATTTATTTTGATTTTTCGGACATCCTGAAGTTTATATTTTAATTTTACCAGGATTTGGAATAATTTCCCATATTATTTCCCAAGAAAGAGGAAAAAAAGAAACATTTGGATGTTTAGGAATAATTTATGCAATATTAGCTATCGGATTATTAGGATTTATTGTTTGGGCTCACCACATATTTACTGTAGGTATAGATATTGATACACGAGCTTACTTTACCTCTGCTACAATAATTATTGCAGTTCCTACTGGAATTAAAATTTCAGATGATTAGCTACATTACATGGAACTCAAATTAATTACTCACCTTCTATTCTCTGAAGATTAGGATTTGTATTTTTATTCACTGTAGGAGGATTAACTGGAGTAATTTTATCTAATTCTTCAATTGATATTACCCTTCATGATACTTATTATGTAGTAGCTCATTTCCACTACGTTCTTTCTATAGGAGCAGTATTTGCTATTATAGGGGGATTTATTCACTGATATCCACTATTTTCAGGATTAACTTTAAATCCTTTCATATTAAAAATCCAATTTATAACCATATTTATTGGAGTTAATTTAACATTTTTCCCACAACATTTTTTAGGATTAGCAGGTATACCTCGACGATACTCTGATTACCCAGATTCATTTATATCGTGAAATATTATCTCATCTTTAGGATCTTATATTTCATTAATTGCAGTAATATTTATATTAATTATTATATGAGAATCTATAATTAATCAACGAATTGCTCTTTTCCCCCTAAATTTAACTTCATCAATTGAATGATATCAAAATTTACCCCCAGCTGAACATTCATATAATGAATTACCTATTCTAAGAAATT
>BJ791
CGAAAATGATTATATTCAACAAATCATAAGGATATTGGAACCTTATATTTTATTTTTGGTATTTGATCAGGAATAGTAGGAACATCTCTAAGTTTACTAATTCGAGCTGAATTAGGGAATCCTGGATCATTAATCGGAAATGATCAAATTTATAATACTATTGTTACAGCTCATGCATTTATCATAATTTTTTTTATAGTTATACCAATTATAATTGGAGGATTTGGTAATTGATTAGTACCTTTAATATTAGGGGCCCCTGATATAGCTTTCCCCCGTATAAATAATATAAGATTTTGATTATTACCCCCCTCATTAACCCTTTTAATTTCAAGAAGAATTGTAGAAAATGGAGCAGGAACAGGATGAACTGTTTACCCTCCTCTATCTTCTAATATTGCTCATGGAGGTAGATCTGTTGATTTAGCTATTTTTTCTCTTCACTTAGCTGGTATTTCATCAATTTTAGGAGCAATTAATTTTATTACTACCATTATTAATATACGATTAAGAAATTTATCGTTTGATCAAATACCTTTATTTGTTTGAAGAGTTGGAATTACAGCTTTCCTTCTACTTTTATCTTTACCTGTTTTAGCAGGTGCTATTACAATATTATTAACTGACCGAAATTTAAATACATCCTTTTTTGACCCTGCAGGAGGAGGGGATCCAATCCTTTACCAACATTTATTTTGATTTTTCGGACATCCTGAAGTTTATATTTTAATTTTACCAGGATTTGGAATAATTTCCCATATTATTTCCCAAGAAAGAGGAAAAAAAGAAACATTTGGATGTTTAGGAATAATTTATGCAATATTAGCTATCGGATTATTAGGATTTATTGTTTGGGCTCACCACATATTTACTGTAGGTATAGATATTGATACACGAGCTTACTTTACCTCTGCTACAATAATTATTGCAGTTCCTACTGGAATTAAAATTTTCAGATGATTAGCTACATTACATGGAACTCAAATTAATTACTCACCTTCTATTCTCTGAAGATTAGGATTTGTATTTTTATTCACTGTAGGAGGATTAACTGGAGTAATTTTATCTAATTCTTCAATTGATATTACCCTTCATGATACTTATTATGTAGTAGCTCATTTCCACTACGTTCTTTCTATAGGAGCAGTATTTGCTATTATAGGAGGATTTATTCACTGATATCCACTATTTTCAGGATTAACTTTAAATCCTTTCATATTAAAAATCCAATTTATAACCATATTTATTGGAGTTAATTTAACATTTTTCCCACAACATTTCTTAGGATTAGCAGGTATACCTCGACGATACTCTGATTACCCAGATTCATTTATATCATGAAATATTATCTCATCTTTAGGATCTTATATTTCATTAATTGCAGTAATATTTATATTAATTATTATATGAGAATCTATAATTAATCAACGAATTGCTCTTTTCCCCCTAAATTTAACTTCATCAATTGAATGATATCAAAATTTACCCCCAGCTGAACATTCATATAATGAATTACCTATTCTAAGAAATT
>BJ792
CGAAAATGATTATATTCAACAAATCATAAGGATATTGGAACCTTATATTTTATTTTTGGTATTTGATCAGGAATAGTAGGAACATCTCTAAGTTTACTAATTCGAGCTGAATTAGGGAATCCTGGATCATTAATCGGAAATGATCAAATTTATAATACTATTGTTACAGCTCATGCATTTATCATAATTTTTTTTATAGTTATACCAATTATAATTGGAGGATTTGGTAATTGATTAGTACCTTTAATATTAGGGGCCCCTGATATAGCTTTCCCCCGTATAAATAATATAAGATTTTGATTATTACCCCCCTCATTAACCCTTTTAATTTCAAGAAGAATTGTAGAAAATGGAGCAGGAACAGGATGAACTGTTTACCCTCCTCTATCTTCTAATATTGCTCATGGAGGTAGATCTGTTGATTTAGCTATTTTTTCTCTTCACTTAGCTGGTATTTCATCAATTTTAGGAGCAATTAATTTTATTACTACCATTATTAATATACGATTAAGAAATTTATCGTTTGATCAAATACCTTTATTTGTTTGAAGAGTTGGAATTACAGCTTTCCTTCTACTTTTATCTTTACCTGTTTTAGCAGGTGCTATTACAATATTATTAACTGACCGAAATTTAAATACATCCTTTTTTGACCCTGCAGGAGGAGGGGATCCAATCCTTTACCAACATTTATTTTGATTTTTCGGACATCCTGAAGTTTATATTTTAATTTTACCAGGATTTGGAATAATTTCCCATATTATTTCCCAAGAAAGAGGAAAAAAAGAAACATTTGGATGTTTAGGAATAATTTATGCAATATTAGCTATCGGATTATTAGGATTTATTGTTTGGGCTCACCACATATTTACTGTAGGTATAGATATTGATACACGAGCTTACTTTACCTCTGCTACAATAATTATTGCAGTTCCTACTGGAATTAAAATTTTCAGATGATTAGCTACATTACATGGAACTCAAATTAATTACTCACCTTCTATTCTCTGAAGATTAGGATTTGTATTTTTATTCACTGTAGGAGGATTAACTGGAGTAATTTTATCTAATTCTTCAATTGATATTACCCTTCATGATACTTATTATGTAGTAGCTCATTTCCACTACGTTCTTTCTATAGGAGCAGTATTTGCTATTATAGGAGGATTTATTCACTGATATCCACTATTTTCAGGATTAACTTTAAATCCTTTCATATTAAAAATCCAATTTATAACCATATTTATTGGAGTTAATTTAACATTTTTCCCACAACATTTCTTAGGATTAGCAGGTATACCTCGACGATACTCTGATTACCCAGATTCATTTATATCATGAAATATTATCTCATCTTTAGGATCTTATATTTCATTAATTGCAGTAATATTTATATTAATTATTATATGAGAATCTATAATTAATCAACGAATTGCTCTTTTCCCCCTAAATTTAACTTCATCAATTGAATGATATCAAAATTTACCCCCAGCTGAACATTCATATAATGAATTACCTATTCTAAGAAATT
>BJ793
CGAAAATGATTATATTCAACAAATCATAAGGATATTGGAACCTTATATTTTATTTTTGGTATTTGATCAGGAATAGTAGGAACATCTCTAAGTTTACTAATTCGAGCTGAATTAGGGAATCCTGGATCATTAATCGGAAATGATCAAATTTATAATACTATTGTTACAGCTCATGCATTTATCATAATTTTTTTTATAGTTATACCAATTATAATTGGAGGATTTGGTAATTGATTAGTACCTTTAATATTAGGGGCCCCTGATATAGCTTTCCCCCGTATAAATAATATAAGATTTTGATTATTACCCCCCTCATTAACCCTTTTAATTTCAAGAAGAATTGTAGAAAATGGAGCAGGAACAGGATGAACTGTTTACCCTCCTCTATCTTCTAATATTGCTCATGGAGGTAGATCTGTTGATTTAGCTATTTTTTCTCTTCACTTAGCTGGTATTTCATCAATTTTAGGAGCAATTAATTTTATTACTACCATTATTAATATACGATTAAGAAATTTATCGTTTGATCAAATACCTTTATTTGTTTGAAGAGTTGGAATTACAGCTTTCCTTCTACTTTTATCTTTACCTGTTTTAGCAGGTGCTATTACAATATTATTAACTGACCGAAATTTAAATACATCCTTTTTTGACCCTGCAGGAGGAGGGGATCCAATCCTTTACCAACATTTATTTTGATTTTTCGGACATCCTGAAGTTTATATTTTAATTTTACCAGGATTTGGAATAATTTCCCATATTATTTCCCAAGAAAGAGGAAAAAAAGAAACATTTGGATGTTTAGGAATAATTTATGCAATATTAGCTATCGGATTATTAGGATTTATTGTTTGGGCTCACCACATATTTACTGTAGGTATAGATATTGATACACGAGCTTACTTTACCTCTGCTACAATAATTATTGCAGTTCCTACTGGAATTAAAATTTTCAGATGATTAGCTACATTACATGGAACTCAAATTAATTACTCACCTTCTATTCTCTGAAGATTAGGATTTGTATTTTTATTCACTGTAGGAGGATTAACTGGAGTAATTTTATCTAATTCTTCAATTGATATTACCCTTCATGATACTTATTATGTAGTAGCTCATTTCCACTACGTTCTTTCTATAGGAGCAGTATTTGCTATTATAGGAGGATTTATTCACTGATATCCACTATTTTCAGGATTAACTTTAAATCCTTTCATATTAAAAATCCAATTTATAACCATATTTATTGGAGTTAATTTAACATTTTTCCCACAACATTTCTTAGGATTAGCAGGTATACCTCGACGATACTCTGATTACCCAGATTCATTTATATCATGAAATATTATCTCATCTTTAGGATCTTATATTTCATTAATTGCAGTAATATTTATATTAATTATTATATGAGAATCTATAATTAATCAACGAATTGCTCTTTTCCCCCTAAATTTAACTTCATCAATTGAATGATATCAAAATTTACCCCCAGCTGAACATTCATATAATGAATTACCTATTCTAAGAAATT
>BJ794
CGAAAATGATTATATTCAACAAATCATAAGGATATTGGAACCTTATATTTTATTTTTGGTATTTGATCAGGAATAGTAGGAACATCTCTAAGTTTACTAATTCGAGCTGAATTAGGGAATCCTGGATCATTAATCGGAAATGATCAAATTTATAATACTATTGTTACAGCTCATGCATTTATCATAATTTTTTTTATAGTTATACCAATTATAATTGGAGGATTTGGTAATTGATTAGTACCTTTAATATTAGGGGCCCCTGATATAGCTTTCCCCCGTATAAATAATATAAGATTTTGATTATTACCCCCCTCATTAACCCTTTTAATTTCAAGAAGAATTGTAGAAAATGGAGCAGGAACAGGATGAACTGTTTACCCTCCTCTATCTTCTAATATTGCTCATGGAGGTAGATCTGTTGATTTAGCTATTTTTTCTCTTCACTTAGCTGGTATTTCATCAATTTTAGGAGCAATTAATTTTATTACTACCATTATTAATATACGATTAAGAAATTTATCGTTTGATCAAATACCTTTATTTGTTTGAAGAGTTGGAATTACAGCTTTCCTTCTACTTTTATCTTTACCTGTTTTAGCAGGTGCTATTACAATATTATTAACTGACCGAAATTTAAATACATCCTTTTTTGACCCTGCAGGAGGAGGGGATCCAATCCTTTACCAACATTTATTTTGATTTTTCGGACATCCTGAAGTTTATATTTTAATTTTACCAGGATTTGGAATAATTTCCCATATTATTTCCCAAGAAAGAGGAAAAAAAGAAACATTTGGATGTTTAGGAATAATTTATGCAATATTAGCTATCGGATTATTAGGATTTATTGTTTGGGCTCACCACATATTTACTGTAGGTATAGATATTGATACACGAGCTTACTTTACCTCTGCTACAATAATTATTGCAGTTCCTACTGGAATTAAAATTTTCAGATGATTAGCTACATTACATGGAACTCAAATTAATTACTCACCTTCTATTCTCTGAAGATTAGGATTTGTATTTTTATTCACTGTAGGAGGATTAACTGGAGTAATTTTATCTAATTCTTCAATTGATATTACCCTTCATGATACTTATTATGTAGTAGCTCATTTCCACTACGTTCTTTCTATAGGAGCAGTATTTGCTATTATAGGAGGATTTATTCACTGATATCCACTATTTTCAGGATTAACTTTAAATCCTTTCATATTAAAAATCCAATTTATAACCATATTTATTGGAGTTAATTTAACATTTTTCCCACAACATTTCTTAGGATTAGCAGGTATACCTCGACGATACTCTGATTACCCAGATTCATTTATATCATGAAATATTATCTCATCTTTAGGATCTTATATTTCATTAATTGCAGTAATATTTATATTAATTATTATATGAGAATCTATAATTAATCAACGAATTGCTCTTTTCCCCCTAAATTTAACTTCATCAATTGAATGATATCAAAATTTACCCCCAGCTGAACATTCATATAATGAATTACCTATTCTAAGAAATT
>BJ795
CGAAAATGATTATATTCAACAAATCATAAGGATATTGGAACCTTATATTTTATTTTTGGTATTTGATCAGGAATAGTAGGAACATCTCTAAGTTTACTAATTCGAGCTGAATTAGGGAATCCTGGATCATTAATCGGAAATGATCAAATTTATAATACTATTGTTACAGCTCATGCATTTATCATAATTTTTTTTATAGTTATACCAATTATAATTGGAGGATTTGGTAATTGATTAGTACCTTTAATATTAGGGGCCCCTGATATAGCTTTCCCCCGTATAAATAATATAAGATTTTGATTATTACCCCCCTCATTAACCCTTTTAATTTCAAGAAGAATTGTAGAAAATGGAGCAGGAACAGGATGAACTGTTTACCCTCCTCTATCTTCTAATATTGCTCATGGAGGTAGATCTGTTGATTTAGCTATTTTTTCTCTTCACTTAGCTGGTATTTCATCAATTTTAGGAGCAATTAATTTTATTACTACCATTATTAATATACGATTAAGAAATTTATCGTTTGATCAAATACCTTTATTTGTTTGAAGAGTTGGAATTACAGCTTTCCTTCTACTTTTATCTTTACCTGTTTTAGCAGGTGCTATTACAATATTATTAACTGACCGAAATTTAAATACATCCTTTTTTGACCCTGCAGGAGGAGGGGATCCAATCCTTTACCAACATTTATTTTGATTTTTCGGACATCCTGAAGTTTATATTTTAATTTTACCAGGATTTGGAATAATTTCCCATATTATTTCCCAAGAAAGAGGAAAAAAAGAAACATTTGGATGTTTAGGAATAATTTATGCAATATTAGCTATCGGATTATTAGGATTTATTGTTTGGGCTCACCACATATTTACTGTAGGTATAGATATTGATACACGAGCTTACTTTACCTCTGCTACAATAATTATTGCAGTTCCTACTGGAATTAAAATTTTCAGATGATTAGCTACATTACATGGAACTCAAATTAATTACTCACCTTCTATTCTCTGAAGATTAGGATTTGTATTTTTATTCACTGTAGGAGGATTAACTGGAGTAATTTTATCTAATTCTTCAATTGATATTACCCTTCATGATACTTATTATGTAGTAGCTCATTTCCACTACGTTCTTTCTATAGGAGCAGTATTTGCTATTATAGGAGGATTTATTCACTGATATCCACTATTTTCAGGATTAACTTTAAATCCTTTCATATTAAAAATCCAATTTATAACCATATTTATTGGAGTTAATTTAACATTTTTCCCACAACATTTCTTAGGATTAGCAGGTATACCTCGACGATACTCTGATTACCCAGATTCATTTATATCATGAAATATTATCTCATCTTTAGGATCTTATATTTCATTAATTGCAGTAATATTTATATTAATTATTATATGAGAATCTATAATTAATCAACGAATTGCTCTTTTCCCCCTAAATTTAACTTCATCAATTGAATGATATCAAAATTTACCCCCAGCTGAACATTCATATAATGAATTACCTATTCTAAGAAATT
>BJ796
CGAAAATGATTATATTCAACAAATCATAAGGATATTGGAACCTTATATTTTATTTTTGGTATTTGATCAGGAATAGTAGGAACATCTCTAAGTTTACTAATTCGAGCTGAATTAGGGAATCCTGGATCATTAATCGGAAATGATCAAATTTATAATACTATTGTTACAGCTCATGCATTTATCATAATTTTTTTTATAGTTATACCAATTATAATTGGAGGATTTGGTAATTGATTAGTACCTTTAATATTAGGGGCCCCTGATATAGCTTTCCCCCGTATAAATAATATAAGATTTTGATTATTACCCCCCTCATTAACCCTTTTAATTTCAAGAAGAATTGTAGAAAATGGAGCAGGAACAGGATGAACTGTTTACCCTCCTCTATCTTCTAATATTGCTCATGGAGGTAGATCTGTTGATTTAGCTATTTTTTCTCTTCACTTAGCTGGTATTTCATCAATTTTAGGAGCAATTAATTTTATTACTACCATTATTAATATACGATTAAGAAATTTATCGTTTGATCAAATACCTTTATTTGTTTGAAGAGTTGGAATTACAGCTTTCCTTCTACTTTTATCTTTACCTGTTTTAGCAGGTGCTATTACAATATTATTAACTGACCGAAATTTAAATACATCCTTTTTTGACCCTGCAGGAGGAGGGGATCCAATCCTTTACCAACATTTATTTTGATTTTTCGGACATCCTGAAGTTTATATTTTAATTTTACCAGGATTTGGAATAATTTCCCATATTATTTCCCAAGAAAGAGGAAAAAAAGAAACATTTGGATGTTTAGGAATAATTTATGCAATATTAGCTATCGGATTATTAGGATTTATTGTTTGGGCTCACCACATATTTACTGTAGGTATAGATATTGATACACGAGCTTACTTTACCTCTGCTACAATAATTATTGCAGTTCCTACTGGAATTAAAATTTTCAGATGATTAGCTACATTACATGGAACTCAAATTAATTACTCACCTTCTATTCTCTGAAGATTAGGATTTGTATTTTTATTCACTGTAGGAGGATTAACTGGAGTAATTTTATCTAATTCTTCAATTGATATTACCCTTCATGATACTTATTATGTAGTAGCTCATTTCCACTACGTTCTTTCTATAGGAGCAGTATTTGCTATTATAGGAGGATTTATTCACTGATATCCACTATTTTCAGGATTAACTTTAAATCCTTTCATATTAAAAATCCAATTTATAACCATATTTATTGGAGTTAATTTAACATTTTTCCCACAACATTTCTTAGGATTAGCAGGTATACCTCGACGATACTCTGATTACCCAGATTCATTTATATCATGAAATATTATCTCATCTTTAGGATCTTATATTTCATTAATTGCAGTAATATTTATATTAATTATTATATGAGAATCTATAATTAATCAACGAATTGCTCTTTTCCCCCTAAATTTAACTTCATCAATTGAATGATATCAAAATTTACCCCCAGCTGAACATTCATATAATGAATTACCTATTCTAAGAAATT
>BJ797
CGAAAATGATTATATTCAACAAATCATAAGGATATTGGAACCTTATATTTTATTTTTGGTATTTGATCAGGAATAGTAGGAACATCTCTAAGTTTACTAATTCGAGCTGAATTAGGGAATCCTGGATCATTAATCGGAAATGATCAAATTTATAATACTATTGTTACAGCTCATGCATTTATCATAATTTTTTTTATAGTTATACCAATTATAATTGGAGGATTTGGTAATTGATTAGTACCTTTAATATTAGGGGCCCCTGATATAGCTTTCCCCCGTATAAATAATATAAGATTTTGATTATTACCCCCCTCATTAACCCTTTTAATTTCAAGAAGAATTGTAGAAAATGGAGCAGGAACAGGATGAACTGTTTACCCTCCTCTATCTTCTAATATTGCTCATGGAGGTAGATCTGTTGATTTAGCTATTTTTTCTCTTCACTTAGCTGGTATTTCATCAATTTTAGGAGCAATTAATTTTATTACTACCATTATTAATATACGATTAAGAAATTTATCGTTTGATCAAATACCTTTATTTGTTTGAAGAGTTGGAATTACAGCTTTCCTTCTACTTTTATCTTTACCTGTTTTAGCAGGTGCTATTACAATATTATTAACTGACCGAAATTTAAATACATCCTTTTTTGACCCTGCAGGAGGAGGGGATCCAATCCTTTACCAACATTTATTTTGATTTTTCGGACATCCTGAAGTTTATATTTTAATTTTACCAGGATTTGGAATAATTTCCCATATTATTTCCCAAGAAAGAGGAAAAAAAGAAACATTTGGATGTTTAGGAATAATTTATGCAATATTAGCTATCGGATTATTAGGATTTATTGTTTGGGCTCACCACATATTTACTGTAGGTATAGATATTGATACACGAGCTTACTTTACCTCTGCTACAATAATTATTGCAGTTCCTACTGGAATTAAAATTTTCAGATGATTAGCTACATTACATGGAACTCAAATTAATTACTCACCTTCTATTCTCTGAAGATTAGGATTTGTATTTTTATTCACTGTAGGAGGATTAACTGGAGTAATTTTATCTAATTCTTCAATTGATATTACCCTTCATGATACTTATTATGTAGTAGCTCATTTCCACTACGTTCTTTCTATAGGAGCAGTATTTGCTATTATAGGAGGATTTATTCACTGATATCCACTATTTTCAGGATTAACTTTAAATCCTTTCATATTAAAAATCCAATTTATAACCATATTTATTGGAGTTAATTTAACATTTTTCCCACAACATTTCTTAGGATTAGCAGGTATACCTCGACGATACTCTGATTACCCAGATTCATTTATATCATGAAATATTATCTCATCTTTAGGATCTTATATTTCATTAATTGCAGTAATATTTATATTAATTATTATATGAGAATCTATAATTAATCAACGAATTGCTCTTTTCCCCCTAAATTTAACTTCATCAATTGAATGATATCAAAATTTACCCCCAGCTGAACATTCATATAATGAATTACCTATTCTAAGAAATT
>BJ798
CGAAAATGATTATATTCAACAAATCATAAGGATATTGGAACCTTATATTTTATTTTTGGTATTTGATCAGGAATAGTAGGAACATCTCTAAGTTTACTAATTCGAGCTGAATTAGGGAATCCTGGATCATTAATCGGAAATGATCAAATTTATAATACTATTGTTACAGCTCATGCATTTATCATAATTTTTTTTATAGTTATACCAATTATAATTGGAGGATTTGGTAATTGATTAGTACCTTTAATATTAGGGGCCCCTGATATAGCTTTCCCCCGTATAAATAATATAAGATTTTGATTATTACCCCCCTCATTAACCCTTTTAATTTCAAGAAGAATTGTAGAAAATGGAGCAGGAACAGGATGAACTGTTTACCCTCCTCTATCTTCTAATATTGCTCATGGAGGTAGATCTGTTGATTTAGCTATTTTTTCTCTTCACTTAGCTGGTATTTCATCAATTTTAGGAGCAATTAATTTTATTACTACCATTATTAATATACGATTAAGAAATTTATCGTTTGATCAAATACCTTTATTTGTTTGAAGAGTTGGAATTACAGCTTTCCTTCTACTTTTATCTTTACCTGTTTTAGCAGGTGCTATTACAATATTATTAACTGACCGAAATTTAAATACATCCTTTTTTGACCCTGCAGGAGGAGGGGATCCAATCCTTTACCAACATTTATTTTGATTTTTCGGACATCCTGAAGTTTATATTTTAATTTTACCAGGATTTGGAATAATTTCCCATATTATTTCCCAAGAAAGAGGAAAAAAAGAAACATTTGGATGTTTAGGAATAATTTATGCAATATTAGCTATCGGATTATTAGGATTTATTGTTTGGGCTCACCACATATTTACTGTAGGTATAGATATTGATACACGAGCTTACTTTACCTCTGCTACAATAATTATTGCAGTTCCTACTGGAATTAAAATTTTCAGATGATTAGCTACATTACATGGAACTCAAATTAATTACTCACCTTCTATTCTCTGAAGATTAGGATTTGTATTTTTATTCACTGTAGGAGGATTAACTGGAGTAATTTTATCTAATTCTTCAATTGATATTACCCTTCATGATACTTATTATGTAGTAGCTCATTTCCACTACGTTCTTTCTATAGGAGCAGTATTTGCTATTATAGGAGGATTTATTCACTGATATCCACTATTTTCAGGATTAACTTTAAATCCTTTCATATTAAAAATCCAATTTATAACCATATTTATTGGAGTTAATTTAACATTTTTCCCACAACATTTCTTAGGATTAGCAGGTATACCTCGACGATACTCTGATTACCCAGATTCATTTATATCATGAAATATTATCTCATCTTTAGGATCTTATATTTCATTAATTGCAGTAATATTTATATTAATTATTATATGAGAATCTATAATTAATCAACGAATTGCTCTTTTCCCCCTAAATTTAACTTCATCAATTGAATGATATCAAAATTTACCCCCAGCTGAACATTCATATAATGAATTACCTATTCTAAGAAATT
>BJ811
CGAAAATGATTATATTCAACAAATCATAAGGATATTGGAACCTTATATTTTATTTTTGGTATTTGATCAGGAATAGTAGGAACATCTCTAAGTTTAATAATTCGAGCTGAATTAGGGAATCCTGGATCATTAATCGGAAATGATCAAATTTATAATACTATTGTTACAGCTCATGCATTTATCATAATTTTTTTTATAGTTATACCAATTATAATTGGAGGATTTGGTAATTGGTTAGTACCTTTAATATTAGGAGCCCCTGATATAGCTTTCCCCCGTATAAATAATATAAGATTTTGATTATTACCCCCCTCATTAACCCTTTTAATTTCAAGAAGAATTGTAGAAAATGGAGCAGGAACAGGATGAACTGTTTACCCTCCTCTTCTTCTAATATTGCTCATGGAGGTAGATCTGTTGATTTAGCTATTTTTTCTCTTCACTTAGCTGGTATTTCATCAATTTTAGGAGCAATTAATTTTATTACTACCATTATTAATATACGATTAAGAAATTTATCGTTTGATCAAATACCTTTATTTGTTTGAAGAGTTGGAATTACAGCTTTCCTTCTACTTTTATCTTTACCTGTTTTAGCAGGTGCTATTACAATATTATTAACTGACCGAAATTTAAATACATCCTTTTTTGACCCTGCAGGAGGAGGGGATCCAATCCTTTACCAACATTTATTTTGATTTTTCGGACATCCTGAAGTTTATATTTTAACTTTACCAGGATTTGGAATAATTTCCCATATTATTTCCCAAGAAAGAGGAAAAAAAGAAACATTTGGATGTTTAGGAATAATTTATGCAATATTAGCTATCGGATTATTAGGATTTATTGTTTGGGCTCACCACATATTTACTGTAGGTATAGATATTGATACACGAGCTTACTTTACCTCTGCTACAATAATTATTGCAGTTCCTACTGGAATTAAAATTTTCAGATGATTAGCTACATTACATGGAACTCAAATTAATTACTCACCTTCTATTCTCTGAAGATTAGGATTTGTATTTTTATTCACTGTAGGAGGATTAACTGGAGTAATTTTATCTAATTCTTCAATTGATATTACCCTTCATGATACTTATTATGTAGTAGCTCATTTCCACTACGTTCTTTCTATAGGAGCAGTATTTGCTATTATAGGAGGATTTATTCACTGATATCCACTATTTTCAGGATTAACTTTAAATCCTTTCATATTAAAAATCCAATTTATAACCATATTTATTGGAGTTAATTTAACATTTTTCCCACAACATTTTTTAGGATTAGCAGGTATACCTGGACGATACTTTGATTACCCAGATTCATTTATATCATGAAATATTATCTCATCTTTAGGATCTTATATTTCATTAATTGCAGTAATATTTATATTAATTATTATATGAGAATCTATAATTAATCAACGAATTGCTCTTTTCCCCCTAAATTTAACTTCATCAATTGAATGATATCAAAATTTACCCCCAGCTGAACATTCATATAATGAATTACCTATTCTAAGAAATT
>BJ812
CGAAAATGATTATATTCAACAAATCATAAGGATATTGGAACCTTATATTTTATTTTTGGTATTTGATCAGGAATAGTAGGAACATCTCTAAGTTTAATAATTCGAGCTGAATTAGGGAATCCTGGATCATTAATCGGAAATGATCAAATTTATAATACTATTGTTACAGCTCATGCATTTATCATAATTTTTTTTATAGTTATACCAATTATAATTGGAGGATTTGGTAATTGGTTAGTACCTTTAATATTAGGAGCCCCTGATATAGCTTTCCCCCGTATAAATAATATAAGATTTTGATTATTACCCCCCTCATTAACCCTTTTAATTTCAAGAAGAATTGTAGAAAATGGAGCAGGAACAGGATGAACTGTTTACCCTCCTCTTCTTCTAATATTGCTCATGGAGGTAGATCTGTTGATTTAGCTATTTTTTCTCTTCACTTAGCTGGTATTTCATCAATTTTAGGAGCAATTAATTTTATTACTACCATTATTAATATACGATTAAGAAATTTATCGTTTGATCAAATACCTTTATTTGTTTGAAGAGTTGGAATTACAGCTTTCCTTCTACTTTTATCTTTACCTGTTTTAGCAGGTGCTATTACAATATTATTAACTGACCGAAATTTAAATACATCCTTTTTTGACCCTGCAGGAGGAGGGGATCCAATCCTTTACCAACATTTATTTTGATTTTTCGGACATCCTGAAGTTTATATTTTAACTTTACCAGGATTTGGAATAATTTCCCATATTATTTCCCAAGAAAGAGGAAAAAAAGAAACATTTGGATGTTTAGGAATAATTTATGCAATATTAGCTATCGGATTATTAGGATTTATTGTTTGGGCTCACCACATATTTACTGTAGGTATAGATATTGATACACGAGCTTACTTTACCTCTGCTACAATAATTATTGCAGTTCCTACTGGAATTAAAATTTTCAGATGATTAGCTACATTACATGGAACTCAAATTAATTACTCACCTTCTATTCTCTGAAGATTAGGATTTGTATTTTTATTCACTGTAGGAGGATTAACTGGAGTAATTTTATCTAATTCTTCAATTGATATTACCCTTCATGATACTTATTATGTAGTAGCTCATTTCCACTACGTTCTTTCTATAGGAGCAGTATTTGCTATTATAGGAGGATTTATTCACTGATATCCACTATTTTCAGGATTAACTTTAAATCCTTTCATATTAAAAATCCAATTTATAACCATATTTATTGGAGTTAATTTAACATTTTTCCCACAACATTTTTTAGGATTAGCAGGTATACCTGGACGATACTTTGATTACCCAGATTCATTTATATCATGAAATATTATCTCATCTTTAGGATCTTATATTTCATTAATTGCAGTAATATTTATATTAATTATTATATGAGAATCTATAATTAATCAACGAATTGCTCTTTTCCCCCTAAATTTAACTTCATCAATTGAATGATATCAAAATTTACCCCCAGCTGAACATTCATATAATGAATTACCTATTCTAAGAAATT
>BJ813
CGAAAATGATTATATTCAACAAATCATAAGGATATTGGAACCTTATATTTTATTTTTGGTATTTGATCAGGAATAGTAGGAACATCTCTAAGTTTAATAATTCGAGCTGAATTAGGGAATCCTGGATCATTAATCGGAAATGATCAAATTTATAATACTATTGTTACAGCTCATGCATTTATCATAATTTTTTTTATAGTTATACCAATTATAATTGGAGGATTTGGTAATTGGTTAGTACCTTTAATATTAGGAGCCCCTGATATAGCTTTCCCCCGTATAAATAATATAAGATTTTGATTATTACCCCCCTCATTAACCCTTTTAATTTCAAGAAGAATTGTAGAAAATGGAGCAGGAACAGGATGAACTGTTTACCCTCCTCTTCTTCTAATATTGCTCATGGAGGTAGATCTGTTGATTTAGCTATTTTTTCTCTTCACTTAGCTGGTATTTCATCAATTTTAGGAGCAATTAATTTTATTACTACCATTATTAATATACGATTAAGAAATTTATCGTTTGATCAAATACCTTTATTTGTTTGAAGAGTTGGAATTACAGCTTTCCTTCTACTTTTATCTTTACCTGTTTTAGCAGGTGCTATTACAATATTATTAACTGACCGAAATTTAAATACATCCTTTTTTGACCCTGCAGGAGGAGGGGATCCAATCCTTTACCAACATTTATTTTGATTTTTCGGACATCCTGAAGTTTATATTTTAATTTTACCAGGATTTGGAATAATTTCCCATATTATTTCCCAAGAAAGAGGAAAAAAAGAAACATTTGGATGTTTAGGAATAATTTATGCAATATTAGCTATCGGATTATTAGGATTTATTGTTTGGGCTCACCACATATTTACTGTAGGTATAGATATTGATACACGAGCTTACTTTACCTCTGCTACAATAATTATTGCAGTTCCTACTGGAATTAAAATTTTCAGATGATTAGCTACATTACATGGAACTCAAATTAATTACTCACCTTCTATTCTCTGAAGATTAGGATTTGTATTTTTATTCACTGTAGGAGGATTAACTGGAGTAATTTTATCTAATTCTTCAATTGATATTACCCTTCATGATACTTATTATGTAGTAGCTCATTTCCACTACGTTCTTTCTATAGGAGCAGTATTTGCTATTATAGGAGGATTTATTCACTGATATCCACTATTTTCAGGATTAACTTTAAATCCTTTCATATTAAAAATCCAATTTATAACCATATTTATTGGAGTTAATTTAACATTTTTCCCACAACATTTTTTAGGATTAGCAGGTATACCTGGACGATACTTTGATTACCCAGATTCATTTATATCATGAAATATTATCTCATCTTTAGGATCTTATATTTCATTAATTGCAGTAATATTTATATTAATTATTATATGAGAATCTATAATTAATCAACGAATTGCTCTTTTCCCCCTAAATTTAACTTCATCAATTGAATGATATCAAAATTTACCCCCAGCTGAACATTCATATAATGAATTACCTATTCTAAGAAATT
>BJ814
CGAAAATGATTATATTCAACAAATCATAAGGATATTGGAACCTTATATTTTATTTTTGGTATTTGATCAGGAATAGTAGGAACATCTCTAAGTTTAATAATTCGAGCTGAATTAGGGAATCCTGGATCATTAATCGGAAATGATCAAATTTATAATACTATTGTTACAGCTCATGCATTTATCATAATTTTTTTTATAGTTATACCAATTATAATTGGAGGATTTGGTAATTGGTTAGTACCTTTAATATTAGGAGCCCCTGATATAGCTTTCCCCCGTATAAATAATATAAGATTTTGATTATTACCCCCCTCATTAACCCTTTTAATTTCAAGAAGAATTGTAGAAAATGGAGCAGGAACAGGATGAACTGTTTACCCTCCTCTTCTTCTAATATTGCTCATGGAGGTAGATCTGTTGATTTAGCTATTTTTTCTCTTCACTTAGCTGGTATTTCATCAATTTTAGGAGCAATTAATTTTATTACTACCATTATTAATATACGATTAAGAAATTTATCGTTTGATCAAATACCTTTATTTGTTTGAAGAGTTGGAATTACAGCTTTCCTTCTACTTTTATCTTTACCTGTTTTAGCAGGTGCTATTACAATATTATTAACTGACCGAAATTTAAATACATCCTTTTTTGACCCTGCAGGAGGAGGGGATCCAATCCTTTACCAACATTTATTTTGATTTTTCGGACATCCTGAAGTTTATATTTTAATTTTACCAGGATTTGGAATAATTTCCCATATTATTTCCCAAGAAAGAGGAAAAAAAGAAACATTTGGATGTTTAGGAATAATTTATGCAATATTAGCTATCGGATTATTAGGATTTATTGTTTGGGCTCACCACATATTTACTGTAGGTATAGATATTGATACACGAGCTTACTTTACCTCTGCTACAATAATTATTGCAGTTCCTACTGGAATTAAAATTTTCAGATGATTAGCTACATTACATGGAACTCAAATTAATTACTCACCTTCTATTCTCTGAAGATTAGGATTTGTATTTTTATTCACTGTAGGAGGATTAACTGGAGTAATTTTATCTAATTCTTCAATTGATATTACCCTTCATGATACTTATTATGTAGTAGCTCATTTCCACTACGTTCTTTCTATAGGAGCAGTATTTGCTATTATAGGAGGATTTATTCACTGATATCCACTATTTTCAGGATTAACTTTAAATCCTTTCATATTAAAAATCCAATTTATAACCATATTTATTGGAGTTAATTTAACATTTTTCCCACAACATTTTTTAGGATTAGCAGGTATACCTGGACGATACTTTGATTACCCAGATTCATTTATATCATGAAATATTATCTCATCTTTAGGATCTTATATTTCATTAATTGCAGTAATATTTATATTAATTATTATATGAGAATCTATAATTAATCAACGAATTGCTCTTTTCCCCCTAAATTTAACTTCATCAATTGAATGATATCAAAATTTACCCCCAGCTGAACATTCATATAATGAATTACCTATTCTAAGAAATT
>BJ815
CGAAAATGATTATATTCAACAAATCATAAGGATATTGGAACCTTATATTTTATTTTTGGTATTTGATCAGGAATAGTAGGAACATCTCTAAGTTTAATAATTCGAGCTGAATTAGGGAATCCTGGATCATTAATCGGAAATGATCAAATTTATAATACTATTGTTACAGCTCATGCATTTATCATAATTTTTTTTATAGTTATACCAATTATAATTGGAGGATTTGGTAATTGGTTAGTACCTTTAATATTAGGAGCCCCTGATATAGCTTTCCCCCGTATAAATAATATAAGATTTTGATTATTACCCCCCTCATTAACCCTTTTAATTTCAAGAAGAATTGTAGAAAATGGAGCAGGAACAGGATGAACTGTTTACCCTCCTCTATCTTCTAATATTGCTCATGGAGGTAGATCTGTTGATTTAGCTATTTTTTCTCTTCACTTAGCTGGTATTTCATCAATTTTAGGAGCAATTAATTTTATTACTACCATTATTAATATACGATTAAGAAATTTATCGTTTGATCAAATACCTTTATTTGTTTGAAGAGTTGGAATTACAGCTTTCCTTCTACTTTTATCTTTACCTGTTTTAGCAGGTGCTATTACAATATTATTAACTGACCGAAATTTAAATACATCCTTTTTTGACCCTGCAGGAGGAGGGGATCCAATCCTTTACCAACATTTATTTTGATTTTTCGGACATCCTGAAGTTTATATTTTAATTTTACCAGGATTTGGAATAATTTCCCATATTATTTCCCAAGAAAGAGGAAAAAAAGAAACATTTGGATGTTTAGGAATAATTTATGCAATATTAGCTATCGGATTATTAGGATTTATTGTTTGGGCTCACCACATATTTACTGTAGGTATAGATATTGATACACGAGCTTACTTTACCTCTGCTACAATAATTATTGCAGTTCCTACTGGAATTAAAATTTTCAGATGATTAGCTACATTACATGGAACTCAAATTAATTACTCACCTTCTATTCTCTGAAGATTAGGATTTGTATTTTTATTCACTGTAGGAGGATTAACTGGAGTAATTTTATCTAATTCTTCAATTGATATTACCCTTCATGATACTTATTATGTAGTAGCTCATTTCCACTACGTTCTTTCTATAGGAGCAGTATTTGCTATTATAGGAGGATTTATTCACTGATATCCACTATTTTCAGGATTAACTTTAAATCCTTTCATATTAAAAATCCAATTTATAACCATATTTATTGGAGTTAATTTAACATTTTTCCCACAACATTTTTTAGGATTAGCAGGTATACCTGGACGATACTTTGATTACCCAGATTCATTTATATCATGAAATATTATCTCATCTTTAGGATCTTATATTTCATTAATTGCAGTAATATTTATATTAATTATTATATGAGAATCTATAATTAATCAACGAATTGCTCTTTTCCCCCTAAATTTAACTTCATCAATTGAATGATATCAAAATTTACCCCCAGCTGAACATTCATATAATGAATTACCTATTCTAAGAAATT
>BJ816
CGAAAATGATTATATTCAACAAATCATAAGGATATTGGAACCTTATATTTTATTTTTGGTATTTGATCAGGAATAGTAGGAACATCTCTAAGTTTAATAATTCGAGCTGAATTAGGGAATCCTGGATCATTAATCGGAAATGATCAAATTTATAATACTATTGTTACAGCTCATGCATTTATCATAATTTTTTTTATAGTTATACCAATTATAATTGGAGGATTTGGTAATTGGTTAGTACCTTTAATATTAGGAGCCCCTGATATAGCTTTCCCCCGTATAAATAATATAAGATTTTGATTATTACCCCCCTCATTAACCCTTTTAATTTCAAGAAGAATTGTAGAAAATGGAGCAGGAACAGGATGAACTGTTTACCCTCCTCTATCTTCTAATATTGCTCATGGAGGTAGATCTGTTGATTTAGCTATTTTTTCTCTTCACTTAGCTGGTATTTCATCAATTTTAGGAGCAATTAATTTTATTACTACCATTATTAATATACGATTAAGAAATTTATCGTTTGATCAAATACCTTTATTTGTTTGAAGAGTTGGAATTACAGCTTTCCTTCTACTTTTATCTTTACCTGTTTTAGCAGGTGCTATTACAATATTATTAACTGACCGAAATTTAAATACATCCTTTTTTGACCCTGCAGGAGGAGGGGATCCAATCCTTTACCAACATTTATTTTGATTTTTCGGACATCCTGAAGTTTATATTTTAATTTTACCAGGATTTGGAATAATTTCCCATATTATTTCCCAAGAAAGAGGAAAAAAAGAAACATTTGGATGTTTAGGAATAATTTATGCAATATTAGCTATCGGATTATTAGGATTTATTGTTTGGGCTCACCACATATTTACTGTAGGTATAGATATTGATACACGAGCTTACTTTACCTCTGCTACAATAATTATTGCAGTTCCTACTGGAATTAAAATTTTCAGATGATTAGCTACATTACATGGAACTCAAATTAATTACTCACCTTCTATTCTCTGAAGATTAGGATTTGTATTTTTATTCACTGTAGGAGGATTAACTGGAGTAATTTTATCTAATTCTTCAATTGATATTACCCTTCATGATACTTATTATGTAGTAGCTCATTTCCACTACGTTCTTTCTATAGGAGCAGTATTTGCTATTATAGGAGGATTTATTCACTGATATCCACTATTTTCAGGATTAACTTTAAATCCTTTCATATTAAAAATCCAATTTATAACCATATTTATTGGAGTTAATTTAACATTTTTCCCACAACATTTTTTAGGATTAGCAGGTATACCTGGACGATACTTTGATTACCCAGATTCATTTATATCATGAAATATTATCTCATCTTTAGGATCTTATATTTCATTAATTGCAGTAATATTTATATTAATTATTATATGAGAATCTATAATTAATCAACGAATTGCTCTTTTCCCCCTAAATTTAACTTCATCAATTGAATGATATCAAAATTTACCCCCAGCTGAACATTCATATAATGAATTACCTATTCTAAGAAATT
>BJ817
CGAAAATGATTATATTCAACAAATCATAAGGATATTGGAACCTTATATTTTATTTTTGGTATTTGATCAGGAATAGTAGGAACATCTCTAAGTTTAATAATTCGAGCTGAATTAGGGAATCCTGGATCATTAATCGGAAATGATCAAATTTATAATACTATTGTTACAGCTCATGCATTTATCATAATTTTTTTTATAGTTATACCAATTATAATTGGAGGATTTGGTAATTGGTTAGTACCTTTAATATTAGGAGCCCCTGATATAGCTTTCCCCCGTATAAATAATATAAGATTTTGATTATTACCCCCCTCATTAACCCTTTTAATTTCAAGAAGAATTGTAGAAAATGGAGCAGGAACAGGATGAACTGTTTACCCTCCTCTATCTTCTAATATTGCTCATGGAGGTAGATCTGTTGATTTAGCTATTTTTTCTCTTCACTTAGCTGGTATTTCATCAATTTTAGGAGCAATTAATTTTATTACTACCATTATTAATATACGATTAAGAAATTTATCGTTTGATCAAATACCTTTATTTGTTTGAAGAGTTGGAATTACAGCTTTCCTTCTACTTTTATCTTTACCTGTTTTAGCAGGTGCTATTACAATATTATTAACTGACCGAAATTTAAATACATCCTTTTTTGACCCTGCAGGAGGAGGGGATCCAATCCTTTACCAACATTTATTTTGATTTTTCGGACATCCTGAAGTTTATATTTTAATTTTACCAGGATTTGGAATAATTTCCCATATTATTTCCCAAGAAAGAGGAAAAAAAGAAACATTTGGATGTTTAGGAATAATTTATGCAATATTAGCTATCGGATTATTAGGATTTATTGTTTGGGCTCACCACATATTTACTGTAGGTATAGATATTGATACACGAGCTTACTTTACCTCTGCTACAATAATTATTGCAGTTCCTACTGGAATTAAAATTTTCAGATGATTAGCTACATTACATGGAACTCAAATTAATTACTCACCTTCTATTCTCTGAAGATTAGGATTTGTATTTTTATTCACTGTAGGAGGATTAACTGGAGTAATTTTATCTAATTCTTCAATTGATATTACCCTTCATGATACTTATTATGTAGTAGCTCATTTCCACTACGTTCTTTCTATAGGAGCAGTATTTGCTATTATAGGAGGATTTATTCACTGATATCCACTATTTTCAGGATTAACTTTAAATCCTTTCATATTAAAAATCCAATTTATAACCATATTTATTGGAGTTAATTTAACATTTTTCCCACAACATTTTTTAGGATTAGCAGGTATACCTGGACGATACTTTGATTACCCAGATTCATTTATATCATGAAATATTATCTCATCTTTAGGATCTTATATTTCATTAATTGCAGTAATATTTATATTAATTATTATATGAGAATCTATAATTAATCAACGAATTGCTCTTTTCCCCCTAAATTTAACTTCATCAATTGAATGATATCAAAATTTACCCCCAGCTGAACATTCATATAATGAATTACCTATTCTAAGAAATT
>BJ818
CGAAAATGATTATATTCAACAAATCATAAGGATATTGGAACCTTATATTTTATTTTTGGTATTTGATCAGGAATAGTAGGAACATCTCTAAGTTTAATAATTCGAGCTGAATTAGGGAATCCTGGATCATTAATCGGAAATGATCAAATTTATAATACTATTGTTACAGCTCATGCATTTATCATAATTTTTTTTATAGTTATACCAATTATAATTGGAGGATTTGGTAATTGGTTAGTACCTTTAATATTAGGAGCCCCTGATATAGCTTTCCCCCGTATAAATAATATAAGATTTTGATTATTACCCCCCTCATTAACCCTTTTAATTTCAAGAAGAATTGTAGAAAATGGAGCAGGAACAGGATGAACTGTTTACCCTCCTCTATCTTCTAATATTGCTCATGGAGGTAGATCTGTTGATTTAGCTATTTTTTCTCTTCACTTAGCTGGTATTTCATCAATTTTAGGAGCAATTAATTTTATTACTACCATTATTAATATACGATTAAGAAATTTATCGTTTGATCAAATACCTTTATTTGTTTGAAGAGTTGGAATTACAGCTTTCCTTCTACTTTTATCTTTACCTGTTTTAGCAGGTGCTATTACAATATTATTAACTGACCGAAATTTAAATACATCCTTTTTTGACCCTGCAGGAGGAGGGGATCCAATCCTTTACCAACATTTATTTTGATTTTTCGGACATCCTGAAGTTTATATTTTAATTTTACCAGGATTTGGAATAATTTCCCATATTATTTCCCAAGAAAGAGGAAAAAAAGAAACATTTGGATGTTTAGGAATAATTTATGCAATATTAGCTATCGGATTATTAGGATTTATTGTTTGGGCTCACCACATATTTACTGTAGGTATAGATATTGATACACGAGCTTACTTTACCTCTGCTACAATAATTATTGCAGTTCCTACTGGAATTAAAATTTTCAGATGATTAGCTACATTACATGGAACTCAAATTAATTACTCACCTTCTATTCTCTGAAGATTAGGATTTGTATTTTTATTCACTGTAGGAGGATTAACTGGAGTAATTTTATCTAATTCTTCAATTGATATTACCCTTCATGATACTTATTATGTAGTAGCTCATTTCCACTACGTTCTTTCTATAGGAGCAGTATTTGCTATTATAGGAGGATTTATTCACTGATATCCACTATTTTCAGGATTAACTTTAAATCCTTTCATATTAAAAATCCAATTTATAACCATATTTATTGGAGTTAATTTAACATTTTTCCCACAACATTTTTTAGGATTAGCAGGTATACCTGGACGATACTTTGATTACCCAGATTCATTTATATCATGAAATATTATCTCATCTTTAGGATCTTATATTTCATTAATTGCAGTAATATTTATATTAATTATTATATGAGAATCTATAATTAATCAACGAATTGCTCTTTTCCCCCTAAATTTAACTTCATCAATTGAATGATATCAAAATTTACCCCCAGCTGAACATTCATATAATGAATTACCTATTCTAAGAAATT
>BJ819
CGAAAATGATTATATTCAACAAATCATAAGGATATTGGAACCTTATATTTTATTTTTGGTATTTGATCAGGAATAGTAGGAACATCTCTAAGTTTAATAATTCGAGCTGAATTAGGGAATCCTGGATCATTAATCGGAAATGATCAAATTTATAATACTATTGTTACAGCTCATGCATTTATCATAATTTTTTTTATAGTTATACCAATTATAATTGGAGGATTTGGTAATTGGTTAGTACCTTTAATATTAGGAGCCCCTGATATAGCTTTCCCCCGTATAAATAATATAAGATTTTGATTATTACCCCCCTCATTAACCCTTTTAATTTCAAGAAGAATTGTAGAAAATGGAGCAGGAACAGGATGAACTGTTTACCCTCCTCTATCTTCTAATATTGCTCATGGAGGTAGATCTGTTGATTTAGCTATTTTTTCTCTTCACTTAGCTGGTATTTCATCAATTTTAGGAGCAATTAATTTTATTACTACCATTATTAATATACGATTAAGAAATTTATCGTTTGATCAAATACCTTTATTTGTTTGAAGAGTTGGAATTACAGCTTTCCTTCTACTTTTATCTTTACCTGTTTTAGCAGGTGCTATTACAATATTATTAACTGACCGAAATTTAAATACATCCTTTTTTGACCCTGCAGGAGGAGGGGATCCAATCCTTTACCAACATTTATTTTGATTTTTCGGACATCCTGAAGTTTATATTTTAATTTTACCAGGATTTGGAATAATTTCCCATATTATTTCCCAAGAAAGAGGAAAAAAAGAAACATTTGGATGTTTAGGAATAATTTATGCAATATTAGCTATCGGATTATTAGGATTTATTGTTTGGGCTCACCACATATTTACTGTAGGTATAGATATTGATACACGAGCTTACTTTACCTCTGCTACAATAATTATTGCAGTTCCTACTGGAATTAAAATTTTCAGATGATTAGCTACATTACATGGAACTCAAATTAATTACTCACCTTCTATTCTCTGAAGATTAGGATTTGTATTTTTATTCACTGTAGGAGGATTAACTGGAGTAATTTTATCTAATTCTTCAATTGATATTACCCTTCATGATACTTATTATGTAGTAGCTCATTTCCACTACGTTCTTTCTATAGGAGCAGTATTTGCTATTATAGGAGGATTTATTCACTGATATCCACTATTTTCAGGATTAACTTTAAATCCTTTCATATTAAAAATCCAATTTATAACCATATTTATTGGAGTTAATTTAACATTTTTCCCACAACATTTTTTAGGATTAGCAGGTATACCTGGACGATACTTTGATTACCCAGATTCATTTATATCATGAAATATTATCTCATCTTTAGGATCTTATATTTCATTAATTGCAGTAATATTTATATTAATTATTATATGAGAATCTATAATTAATCAACGAATTGCTCTTTTCCCCCTAAATTTAACTTCATCAATTGAATGATATCAAAATTTACCCCCAGCTGAACATTCATATAATGAATTACCTATTCTAAGAAATT
>BJ8110
CGAAAATGATTATATTCAACAAATCATAAGGATATTGGAACCTTATATTTTATTTTTGGTATTTGATCAGGAATAGTAGGAACATCTCTAAGTTTAATAATTCGAGCTGAATTAGGGAATCCTGGATCATTAATCGGAAATGATCAAATTTATAATACTATTGTTACAGCTCATGCATTTATCATAATTTTTTTTATAGTTATACCAATTATAATTGGAGGATTTGGTAATTGGTTAGTACCTTTAATATTAGGAGCCCCTGATATAGCTTTCCCCCGTATAAATAATATAAGATTTTGATTATTACCCCCCTCATTAACCCTTTTAATTTCAAGAAGAATTGTAGAAAATGGAGCAGGAACAGGATGAACTGTTTACCCTCCTCTATCTTCTAATATTGCTCATGGAGGTAGATCTGTTGATTTAGCTATTTTTTCTCTTCACTTAGCTGGTATTTCATCAATTTTAGGAGCAATTAATTTTATTACTACCATTATTAATATACGATTAAGAAATTTATCGTTTGATCAAATACCTTTATTTGTTTGAAGAGTTGGAATTACAGCTTTCCTTCTACTTTTATCTTTACCTGTTTTAGCAGGTGCTATTACAATATTATTAACTGACCGAAATTTAAATACATCCTTTTTTGACCCTGCAGGAGGAGGGGATCCAATCCTTTACCAACATTTATTTTGATTTTTCGGACATCCTGAAGTTTATATTTTAATTTTACCAGGATTTGGAATAATTTCCCATATTATTTCCCAAGAAAGAGGAAAAAAAGAAACATTTGGATGTTTAGGAATAATTTATGCAATATTAGCTATCGGATTATTAGGATTTATTGTTTGGGCTCACCACATATTTACTGTAGGTATAGATATTGATACACGAGCTTACTTTACCTCTGCTACAATAATTATTGCAGTTCCTACTGGAATTAAAATTTTCAGATGATTAGCTACATTACATGGAACTCAAATTAATTACTCACCTTCTATTCTCTGAAGATTAGGATTTGTATTTTTATTCACTGTAGGAGGATTAACTGGAGTAATTTTATCTAATTCTTCAATTGATATTACCCTTCATGATACTTATTATGTAGTAGCTCATTTCCACTACGTTCTTTCTATAGGAGCAGTATTTGCTATTATAGGAGGATTTATTCACTGATATCCACTATTTTCAGGATTAACTTTAAATCCTTTCATATTAAAAATCCAATTTATAACCATATTTATTGGAGTTAATTTAACATTTTTCCCACAACATTTTTTAGGATTAGCAGGTATACCTGGACGATACTTTGATTACCCAGATTCATTTATATCATGAAATATTATCTCATCTTTAGGATCTTATATTTCATTAATTGCAGTAATATTTATATTAATTATTATATGAGAATCTATAATTAATCAACGAATTGCTCTTTTCCCCCTAAATTTAACTTCATCAATTGAATGATATCAAAATTTACCCCCAGCTGAACATTCATATAATGAATTACCTATTCTAAGAAATT
>BJ821
CGAAAATGATTATATTCAACAAATCATAAGGATATTGGAACCTTATATTTTATTTTTGGTATTTGATCAGGAATAGTAGGAACATTTCTAAGTTTAATAATTCGAGCTGAATTAGGGAATCCTGGATCATTAATCGGAAATGATCAAATTTATAATACTATTGTTACAGCTCATGCATTTATCATAATTTTTTTTATAGTTATACCAATTATAATTGGAGGATTTGGTAATTGGTTAGTACCTTTAATATTAGGAGCCCCTGATATAGCTTTCCCCCGTATAAATAATATAAGATTTTGATTATTACCCCCCTCATTAACCCTTTTAATTTCAAGAAGAATTGTAGAAAATGGAGCAGGAACAGGATGAACTGTTTACCCTCCTCTATCTTCTAATATTGCTCATGGAGGTAGATCTGTTGATTTAGCTATTTTTTCTCTTCACTTAGCTGGTATTTCATCAATTTTAGGAGCAATTAATTTTATTACTACCATTATTAATATACGATTAAGAAATTTATCGTTTGATCAAATACCTTTATTTGTTTGAAGAGTTGGAATTACAGCTTTCCTTCTACTTTTATCTTTACCAGTTTTAGCAGGTGCTATTACAATATTATTAACTGACCGAAATTTAAATACATCCTTTTTTGACCCTGCAGGAGGAGGGGATCCAATCCTTTACCAACATTTATTTTGATTTTTCGGACATCCTGAAGTTTATATTTTAATTTTACCAGGATTTGGAATAATTTCCCATATTATTTCCCAAGAAAGAGGAAAAAAAGAAACATTTGGATGTTTAGGAATAATTTATGCAATATTAGCTATCGGATTATTAGGATTTATTGTTTGGGCTCACCACATATTTACTGTAGGTATAGATATTGATACACGAGCTTACTTTACCTCTGCTACAATAATTATTGCAGTTCCTACTGGAATTAAAATTTTCAGATGATTAGCTACATTACATGGAACTCAAATTAATTACTCACCTTCTATTCTCTGAAGATTAGGATTTGTATTTTTATTCACTGTAGGAGGATTAACTGGAGTAATTTTATCTAATTCTTCAATTGATATTACCCTTCATGATACTTATTATGTAGTAGCTCATTTCCACTACGTTCTTTCTATAGGAGCAGTATTTGCTATTATAGGAGGATTTATTCACTGATATCCACTATTTTCAGGATTAACTTTAAATCCTTTCATATTAAAAATCCAATTTATAACCATATTTATTGGAGTTAATTTAACATTTTTCCCACAACATTTTTTAGGATTAGCAGGTATACCTCGACGATACTCTGATTACCCAGATTCATTTATATCATGAAATATTATCTCATCTTTAGGATCTTATATTTCATTAATTGCAGTAATATTTATATTAATTATTATATGAGAATCTATAATTAATCAACGAATTGCTCTTTTCCCCCTAAATTTAACTTCATCAATTGAATGATATCAAAATTTACCCCCAGCTGAACATTCATATAATGAATTACCTATTCTAAGAAATT
>BJ822
CGAAAATGATTATATTCAACAAATCATAAGGATATTGGAACCTTATATTTTATTTTTGGTATTTGATCAGGAATAGTAGGAACATTTCTAAGTTTAATAATTCGAGCTGAATTAGGGAATCCTGGATCATTAATCGGAAATGATCAAATTTATAATACTATTGTTACAGCTCATGCATTTATCATAATTTTTTTTATAGTTATACCAATTATAATTGGAGGATTTGGTAATTGGTTAGTACCTTTAATATTAGGAGCCCCTGATATAGCTTTCCCCCGTATAAATAATATAAGATTTTGATTATTACCCCCCTCATTAACCCTTTTAATTTCAAGAAGAATTGTAGAAAATGGAGCAGGAACAGGATGAACTGTTTACCCTCCTCTATCTTCTAATATTGCTCATGGAGGTAGATCTGTTGATTTAGCTATTTTTTCTCTTCACTTAGCTGGTATTTCATCAATTTTAGGAGCAATTAATTTTATTACTACCATTATTAATATACGATTAAGAAATTTATCGTTTGATCAAATACCTTTATTTGTTTGAAGAGTTGGAATTACAGCTTTCCTTCTACTTTTATCTTTACCAGTTTTAGCAGGTGCTATTACAATATTATTAACTGACCGAAATTTAAATACATCCTTTTTTGACCCTGCAGGAGGAGGGGATCCAATCCTTTACCAACATTTATTTTGATTTTTCGGACATCCTGAAGTTTATATTTTAATTTTACCAGGATTTGGAATAATTTCCCATATTATTTCCCAAGAAAGAGGAAAAAAAGAAACATTTGGATGTTTAGGAATAATTTATGCAATATTAGCTATCGGATTATTAGGATTTATTGTTTGGGCTCACCACATATTTACTGTAGGTATAGATATTGATACACGAGCTTACTTTACCTCTGCTACAATAATTATTGCAGTTCCTACTGGAATTAAAATTTTCAGATGATTAGCTACATTACATGGAACTCAAATTAATTACTCACCTTCTATTCTCTGAAGATTAGGATTTGTATTTTTATTCACTGTAGGAGGATTAACTGGAGTAATTTTATCTAATTCTTCAATTGATATTACCCTTCATGATACTTATTATGTAGTAGCTCATTTCCACTACGTTCTTTCTATAGGAGCAGTATTTGCTATTATAGGAGGATTTATTCACTGATATCCACTATTTTCAGGATTAACTTTAAATCCTTTCATATTAAAAATCCAATTTATAACCATATTTATTGGAGTTAATTTAACATTTTTCCCACAACATTTTTTAGGATTAGCAGGTATACCTCGACGATACTCTGATTACCCAGATTCATTTATATCATGAAATATTATCTCATCTTTAGGATCTTATATTTCATTAATTGCAGTAATATTTATATTAATTATTATATGAGAATCTATAATTAATCAACGAATTGCTCTTTTCCCCCTAAATTTAACTTCATCAATTGAATGATATCAAAATTTACCCCCAGCTGAACATTCATATAATGAATTACCTATTCTAAGAAATT
>BJ823
CGAAAATGATTATATTCAACAAATCATAAGGATATTGGAACCTTATATTTTATTTTTGGTATTTGATCAGGAATAGTAGGAACATTTCTAAGTTTACTAATTCGAGCTGAATTAGGGAATCCTGGATCATTAATCGGAAATGATCAAATTTATAATACTATTGTTACAGCTCATGCATTTATCATAATTTTTTTTATAGTTATACCAATTATAATTGGAGGATTTGGTAATTGGTTAGTACCTTTAATATTAGGAGCCCCTGATATAGCTTTCCCCCGTATAAATAATATAAGATTTTGATTATTACCCCCCTCATTAACCCTTTTAATTTCAAGAAGAATTGTAGAAAATGGAGCAGGAACAGGATGAACTGTTTACCCTCCTCTATCTTCTAATATTGCTCATGGAGGTAGATCTGTTGATTTAGCTATTTTTTCTCTTCACTTAGCTGGTATTTCATCAATTTTAGGAGCAATTAATTTTATTACTACCATTATTAATATACGATTAAGAAATTTATCGTTTGATCAAATACCTTTATTTGTTTGAAGAGTTGGAATTACAGCTTTCCTTCTACTTTTATCTTTACCAGTTTTAGCAGGTGCTATTACAATATTATTAACTGACCGAAATTTAAATACATCCTTTTTTGACCCTGCAGGAGGAGGGGATCCAATCCTTTACCAACATTTATTTTGATTTTTCGGACATCCTGAAGTTTATATTTTAATTTTACCAGGATTTGGAATAATTTCCCATATTATTTCCCAAGAAAGAGGAAAAAAAGAAACATTTGGATGTTTAGGAATAATTTATGCAATATTAGCTATCGGATTATTAGGATTTATTGTTTGGGCTCACCACATATTTACTGTAGGTATAGATATTGATACACGAGCTTACTTTACCTCTGCTACAATAATTATTGCAGTTCCTACTGGAATTAAAATTTTCAGATGATTAGCTACATTACATGGAACTCAAATTAATTACTCACCTTCTATTCTCTGAAGATTAGGATTTGTATTTTTATTCACTGTAGGAGGATTAACTGGAGTAATTTTATCTAATTCTTCAATTGATATTACCCTTCATGATACTTATTATGTAGTAGCTCATTTCCACTACGTTCTTTCTATAGGAGCAGTATTTGCTATTATAGGAGGATTTATTCACTGATATCCACTATTTTCAGGATTAACTTTAAATCCTTTCATATTAAAAATCCAATTTATAACCATATTTATTGGAGTTAATTTAACATTTTTCCCACAACATTTTTTAGGATTAGCAGGTATACCTCGACGATACTCTGATTACCCAGATTCATTTATATCATGAAATATTATCTCATCTTTAGGATCTTATATTTCATTAATTGCAGTAATATTTATATTAATTATTATATGAGAATCTATAATTAATCAACGAATTGCTCTTTTCCCCCTAAATTTAACTTCATCAATTGAATGATATCAAAATTTACCCCCAGCTGAACATTCATATAATGAATTACCTATTCTAAGAAATT
>BJ824
CGAAAATGATTATATTCAACAAATCATAAGGATATTGGAACCTTATATTTTATTTTTGGTATTTGATCAGGAATAGTAGGAACATTTCTAAGTTTACTAATTCGAGCTGAATTAGGGAATCCTGGATCATTAATCGGAAATGATCAAATTTATAATACTATTGTTACAGCTCATGCATTTATCATAATTTTTTTTATAGTTATACCAATTATAATTGGAGGATTTGGTAATTGGTTAGTACCTTTAATATTAGGAGCCCCTGATATAGCTTTCCCCCGTATAAATAATATAAGATTTTGATTATTACCCCCCTCATTAACCCTTTTAATTTCAAGAAGAATTGTAGAAAATGGAGCAGGAACAGGATGAACTGTTTACCCTCCTCTATCTTCTAATATTGCTCATGGAGGTAGATCTGTTGATTTAGCTATTTTTTCTCTTCACTTAGCTGGTATTTCATCAATTTTAGGAGCAATTAATTTTATTACTACCATTATTAATATACGATTAAGAAATTTATCGTTTGATCAAATACCTTTATTTGTTTGAAGAGTTGGAATTACAGCTTTCCTTCTACTTTTATCTTTACCAGTTTTAGCAGGTGCTATTACAATATTATTAACTGACCGAAATTTAAATACATCCTTTTTTGACCCTGCAGGAGGAGGGGATCCAATCCTTTACCAACATTTATTTTGATTTTTCGGACATCCTGAAGTTTATATTTTAATTTTACCAGGATTTGGAATAATTTCCCATATTATTTCCCAAGAAAGAGGAAAAAAAGAAACATTTGGATGTTTAGGAATAATTTATGCAATATTAGCTATCGGATTATTAGGATTTATTGTTTGGGCTCACCACATATTTACTGTAGGTATAGATATTGATACACGAGCTTACTTTACCTCTGCTACAATAATTATTGCAGTTCCTACTGGAATTAAAATTTTCAGATGATTAGCTACATTACATGGAACTCAAATTAATTACTCACCTTCTATTCTCTGAAGATTAGGATTTGTATTTTTATTCACTGTAGGAGGATTAACTGGAGTAATTTTATCTAATTCTTCAATTGATATTACCCTTCATGATACTTATTATGTAGTAGCTCATTTCCACTACGTTCTTTCTATAGGAGCAGTATTTGCTATTATAGGAGGATTTATTCACTGATATCCACTATTTTCAGGATTAACTTTAAATCCTTTCATATTAAAAATCCAATTTATAACCATATTTATTGGAGTTAATTTAACATTTTTCCCACAACATTTTTTAGGATTAGCAGGTATACCTCGACGATACTCTGATTACCCAGATTCATTTATATCATGAAATATTATCTCATCTTTAGGATCTTATATTTCATTAATTGCAGTAATATTTATATTAATTATTATATGAGAATCTATAATTAATCAACGAATTGCTCTTTTCCCCCTAAATTTAACTTCATCAATTGAATGATATCAAAATTTACCCCCAGCTGAACATTCATATAATGAATTACCTATTCTAAGAAATT
>BJ825
CGAAAATGATTATATTCAACAAATCATAAGGATATTGGAACCTTATATTTTATTTTTGGTATTTGATCAGGAATAGTAGGAACATTTCTAAGTTTACTAATTCGAGCTGAATTAGGGAATCCTGGATCATTAATCGGAAATGATCAAATTTATAATACTATTGTTACAGCTCATGCATTTATCATAATTTTTTTTATAGTTATACCAATTATAATTGGAGGATTTGGTAATTGGTTAGTACCTTTAATATTAGGAGCCCCTGATATAGCTTTCCCCCGTATAAATAATATAAGATTTTGATTATTACCCCCCTCATTAACCCTTTTAATTTCAAGAAGAATTGTAGAAAATGGAGCAGGAACAGGATGAACTGTTTACCCTCCTCTATCTTCTAATATTGCTCATGGAGGTAGATCTGTTGATTTAGCTATTTTTTCTCTTCACTTAGCTGGTATTTCATCAATTTTAGGAGCAATTAATTTTATTACTACCATTATTAATATACGATTAAGAAATTTATCGTTTGATCAAATACCTTTATTTGTTTGAAGAGTTGGAATTACAGCTTTCCTTCTACTTTTATCTTTACCAGTTTTAGCAGGTGCTATTACAATATTATTAACTGACCGAAATTTAAATACATCCTTTTTTGACCCTGCAGGAGGAGGGGATCCAATCCTTTACCAACATTTATTTTGATTTTTCGGACATCCTGAAGTTTATATTTTAATTTTACCAGGATTTGGAATAATTTCCCATATTATTTCCCAAGAAAGAGGAAAAAAAGAAACATTTGGATGTTTAGGAATAATTTATGCAATATTAGCTATCGGATTATTAGGATTTATTGTTTGGGCTCACCACATATTTACTGTAGGTATAGATATTGATACACGAGCTTACTTTACCTCTGCTACAATAATTATTGCAGTTCCTACTGGAATTAAAATTTTCAGATGATTAGCTACATTACATGGAACTCAAATTAATTACTCACCTTCTATTCTCTGAAGATTAGGATTTGTATTTTTATTCACTGTAGGAGGATTAACTGGAGTAATTTTATCTAATTCTTCAATTGATATTACCCTTCATGATACTTATTATGTAGTAGCTCATTTCCACTACGTTCTTTCTATAGGAGCAGTATTTGCTATTATAGGAGGATTTATTCACTGATATCCACTATTTTCAGGATTAACTTTAAATCCTTTCATATTAAAAATCCAATTTATAACCATATTTATTGGAGTTAATTTAACATTTTTCCCACAACATTTTTTAGGATTAGCAGGTATACCTCGACGATACTCTGATTACCCAGATTCATTTATATCATGAAATATTATCTCATCTTTAGGATCTTATATTTCATTAATTGCAGTAATATTTATATTAATTATTATATGAGAATCTATAATTAATCAACGAATTGCTCTTTTCCCCCTAAATTTAACTTCATCAATTGAATGATATCAAAATTTACCCCCAGCTGAACATTCATATAATGAATTACCTATTCTAAGAAATT
>BJ871
CGAAAATGATTATATTCAACAAATCATAAGGATATTGGAACCTTATATTTTATTTTTGGTATTTGATCAGGAATAGTAGGAACATCTCTAAGTTTACTAATTCGAGCTGAATTAGGGAATCCTGGATCATTAATCGGAAATGATCAAATTTATAATACTATTGTTACAGCTCATGCATTTATCATAATTTTTTTTATAGTTATACCAATTATAATTGGAGGATTTGGTAATTGGTTAGTACCTTTAATATTAGGAGCCCCTGATATAGCTTTCCCCCGTATAAATAATATAAGATTTTGATTATTACCCCCCTCATTAACCCTTTTAATTTCAAGAAGAATTGTAGAAAATGGAGCAGGAACAGGATGAACTGTTTACCCTCCTCTATCTTCTAATATTGCTCATGGAGGTAGATCTGTTGATTTAGCTATTTTTTCTCTTCACTTAGCTGGTATTTCATCAATTTTAGGAGCAATTAATTTTATTACTACCATTATTAATATACGATTAAGAAATTTATCGTTTGATCAAATACCTTTATTTGTTTGAAGAGTTGGAATTACAGCTTTCCTTCTACTTTTATCTTTACCTGTTTTAGCAGGTGCTATTACAATATTATTAACTGACCGAAATTTAAATACATCCTTTTTTGACCCTGCAGGAGGAGGGGATCCAATCCTTTACCAACATTTATTTTGATTTTTCGGACATCCTGAAGTTTATATTTTAATTTTACCAGGATTTGGAATAATTTCCCATATTATTTCCCAAGAAAGAGGAAAAAAAGAAACATTTGGATGTTTAGGAATAATTTATGCAATATTAGCTATCGGATTATTAGGATTTATTGTTTGGGCTCACCACATATTTACCGTAGGTATAGATATTGATACACGAGCTTACTTTACCTCTGCTACAATAATTATTGCAGTTCCTACTGGAATTAAAATTTTCAGATGATTAGCTACATTACATGGAACTCAAATTAATTACTCACCTTCTATTCTCTGAAGATTAGGATTTGTATTTTTATTCACTGTAGGAGGATTAACTGGAGTAATTTTATCTAATTCTTCAATTGATATTACCCTTCATGATACTTATTATGTAGTAGCTCATTTCCACTACGTTCTTTCTATAGGAGCAGTATTTGCTATTATAGGAGGATTTATTCACTGATATCCACTATTTTCAGGATTAACTTTAAATCCTTTCATATTAAAAATCCAATTTATAACCATATTTATTGGAGTTAATTTAACATTTTTCCCACAACATTTTTTAGGATTAGCAGGTATACCTCGACGATACTCTGATTACCCAGATTCATTTATATCATGAAATATTATCTCATCTTTAGGATCTTATATTTCATTAATTGCAGTAATATTTATATTAATTATTATATGAGAATCTATAATTAATCAACGAATTGCTCTTTTCCCCCTAAATTTAACTTCATCAATTGAATGATATCAAAATTTACCCCCAGCTGAACATTCATATAATGAATTACCTATTCTAAGAAATT
>BJ872
CGAAAATGATTATATTCAACAAATCATAAGGATATTGGAACCTTATATTTTATTTTTGGTATTTGATCAGGAATAGTAGGAACATCTCTAAGTTTACTAATTCGAGCTGAATTAGGGAATCCTGGATCATTAATCGGAAATGATCAAATTTATAATACTATTGTTACAGCTCATGCATTTATCATAATTTTTTTTATAGTTATACCAATTATAATTGGAGGATTTGGTAATTGGTTAGTACCTTTAATATTAGGAGCCCCTGATATAGCTTTCCCCCGTATAAATAATATAAGATTTTGATTATTACCCCCCTCATTAACCCTTTTAATTTCAAGAAGAATTGTAGAAAATGGAGCAGGAACAGGATGAACTGTTTACCCTCCTCTATCTTCTAATATTGCTCATGGAGGTAGATCTGTTGATTTAGCTATTTTTTCTCTTCACTTAGCTGGTATTTCATCAATTTTAGGAGCAATTAATTTTATTACTACCATTATTAATATACGATTAAGAAATTTATCGTTTGATCAAATACCTTTATTTGTTTGAAGAGTTGGAATTACAGCTTTCCTTCTACTTTTATCTTTACCTGTTTTAGCAGGTGCTATTACAATATTATTAACTGACCGAAATTTAAATACATCCTTTTTTGACCCTGCAGGAGGAGGGGATCCAATCCTTTACCAACATTTATTTTGATTTTTCGGACATCCTGAAGTTTATATTTTAATTTTACCAGGATTTGGAATAATTTCCCATATTATTTCCCAAGAAAGAGGAAAAAAAGAAACATTTGGATGTTTAGGAATAATTTATGCAATATTAGCTATCGGATTATTAGGATTTATTGTTTGGGCTCACCACATATTTACCGTAGGTATAGATATTGATACACGAGCTTACTTTACCTCTGCTACAATAATTATTGCAGTTCCTACTGGAATTAAAATTTTCAGATGATTAGCTACATTACATGGAACTCAAATTAATTACTCACCTTCTATTCTCTGAAGATTAGGATTTGTATTTTTATTCACTGTAGGAGGATTAACTGGAGTAATTTTATCTAATTCTTCAATTGATATTACCCTTCATGATACTTATTATGTAGTAGCTCATTTCCACTACGTTCTTTCTATAGGAGCAGTATTTGCTATTATAGGAGGATTTATTCACTGATATCCACTATTTTCAGGATTAACTTTAAATCCTTTCATATTAAAAATCCAATTTATAACCATATTTATTGGAGTTAATTTAACATTTTTCCCACAACATTTTTTAGGATTAGCAGGTATACCTCGACGATACTCTGATTACCCAGATTCATTTATATCATGAAATATTATCTCATCTTTAGGATCTTATATTTCATTAATTGCAGTAATATTTATATTAATTATTATATGAGAATCTATAATTAATCAACGAATTGCTCTTTTCCCCCTAAATTTAACTTCATCAATTGAATGATATCAAAATTTACCCCCAGCTGAACATTCATATAATGAATTACCTATTCTAAGAAATT
>BJ873
CGAAAATGATTATATTCAACAAATCATAAGGATATTGGAACCTTATATTTTATTTTTGGTATTTGATCAGGAATAGTAGGAACATCTCTAAGTTTACTAATTCGAGCTGAATTAGGGAATCCTGGATCATTAATCGGAAATGATCAAATTTATAATACTATTGTTACAGCTCATGCATTTATCATAATTTTTTTTATAGTTATACCAATTATAATTGGAGGATTTGGTAATTGGTTAGTACCTTTAATATTAGGAGCCCCTGATATAGCTTTCCCCCGTATAAATAATATAAGATTTTGATTATTACCCCCCTCATTAACCCTTTTAATTTCAAGAAGAATTGTAGAAAATGGAGCAGGAACAGGATGAACTGTTTACCCTCCTCTATCTTCTAATATTGCTCATGGAGGTAGATCTGTTGATTTAGCTATTTTTTCTCTTCACTTAGCTGGTATTTCATCAATTTTAGGAGCAATTAATTTTATTACTACCATTATTAATATACGATTAAGAAATTTATCGTTTGATCAAATACCTTTATTTGTTTGAAGAGTTGGAATTACAGCTTTCCTTCTACTTTTATCTTTACCTGTTTTAGCAGGTGCTATTACAATATTATTAACTGACCGAAATTTAAATACATCCTTTTTTGACCCTGCAGGAGGAGGGGATCCAATCCTTTACCAACATTTATTTTGATTTTTCGGACATCCTGAAGTTTATATTTTAATTTTACCAGGATTTGGAATAATTTCCCATATTATTTCCCAAGAAAGAGGAAAAAAAGAAACATTTGGATGTTTAGGAATAATTTATGCAATATTAGCTATCGGATTATTAGGATTTATTGTTTGGGCTCACCACATATTTACCGTAGGTATAGATATTGATACACGAGCTTACTTTACCTCTGCTACAATAATTATTGCAGTTCCTACTGGAATTAAAATTTTCAGATGATTAGCTACATTACATGGAACTCAAATTAATTACTCACCTTCTATTCTCTGAAGATTAGGATTTGTATTTTTATTCACTGTAGGAGGATTAACTGGAGTAATTTTATCTAATTCTTCAATTGATATTACCCTTCATGATACTTATTATGTAGTAGCTCATTTCCACTACGTTCTTTCTATAGGAGCAGTATTTGCTATTATAGGAGGATTTATTCACTGATATCCACTATTTTCAGGATTAACTTTAAATCCTTTCATATTAAAAATCCAATTTATAACCATATTTATTGGAGTTAATTTAACATTTTTCCCACAACATTTTTTAGGATTAGCAGGTATACCTCGACGATACTCTGATTACCCAGATTCATTTATATCATGAAATATTATCTCATCTTTAGGATCTTATATTTCATTAATTGCAGTAATATTTATATTAATTATTATATGAGAATCTATAATTAATCAACGAATTGCTCTTTTCCCCCTAAATTTAACTTCATCAATTGAATGATATCAAAATTTACCCCCAGCTGAACATTCATATAATGAATTACCTATTCTAAGAAATT
>BJ874
CGAAAATGATTATATTCAACAAATCATAAGGATATTGGAACCTTATATTTTATTTTTGGTATTTGATCAGGAATAGTAGGAACATCTCTAAGTTTACTAATTCGAGCTGAATTAGGGAATCCTGATCATTAATCGGAAATGATCAAATTTATAATACTATTGTTACAGCTCATGCATTTATCATAATTTTTTTTATAGTTATACCAATTATAATTGGAGGATTTGGTAATTGGTTAGTACCTTTAATATTAGGAGCCCCTGATATAGCTTTCCCCCGTATAAATAATATAAGATTTTGATTATTACCCCCCTCATTAACCCTTTTAATTTCAAGAAGAATTGTAGAAAATGGAGCAGGAACAGGATGAACTGTTTACCCTCCTCTATCTTCTAATATTGCTCATGGAGGTAGATCTGTTGATTTAGCTATTTTTTCTCTTCACTTAGCTGGTATTTCATCAATTTTAGGAGCAATTAATTTTATTACTACCATTATTAATATACGATTAAGAAATTTATCGTTTGATCAAATACCTTTATTTGTTTGAAGAGTTGGAATTACAGCTTTCCTTCTACTTTTATCTTTACCTGTTTTAGCAGGTGCTATTACAATATTATTAACTGACCGAAATTTAAATACATCCTTTTTTGACCCTGCAGGAGGAGGGGATCCAATCCTTTACCAACATTTATTTTGATTTTTCGGACATCCTGAAGTTTATATTTTAATTTTACCAGGATTTGGAATAATTTCCCATATTATTTCCCAAGAAAGAGGAAAAAAAGAAACATTTGGATGTTTAGGAATAATTTATGCAATATTAGCTATCGGATTATTAGGATTTATTGTTTGGGCTCACCACATATTTACCGTAGGTATAGATATTGATACACGAGCTTACTTTACCTCTGCTACAATAATTATTGCAGTTCCTACTGGAATTAAAATTTTCAGATGATTAGCTACATTACATGGAACTCAAATTAATTACTCACCTTCTATTCTCTGAAGATTAGGATTTGTATTTTTATTCACTGTAGGAGGATTAACTGGAGTAATTTTATCTAATTCTTCAATTGATATTACCCTTCATGATACTTATTATGTAGTAGCTCATTTCCACTACGTTCTTTCTATAGGAGCAGTATTTGCTATTATAGGAGGATTTATTCACTGATATCCACTATTTTCAGGATTAACTTTAAATCCTTTCATATTAAAAATCCAATTTATAACCATATTTATTGGAGTTAATTTAACATTTTTCCCACAACATTTTTTAGGATTAGCAGGTATACCTCGACGATACTCTGATTACCCAGATTCATTTATATCATGAAATATTATCTCATCTTTAGGATCTTATATTTCATTAATTGCAGTAATATTTATATTAATTATTATATGAGAATCTATAATTAATCAACGAATTGCTCTTTTCCCCCTAAATTTAACTTCATCAATTGAATGATATCAAAATTTACCCCCAGCTGAACATTCATATAATGAATTACCTATTCTAAGAAATT
>BJ875
CGAAAATGATTATATTCAACAAATCATAAGGATATTGGAACCTTATATTTTATTTTTGGTATTTGATCAGGAATAGTAGGAACATCTCTAAGTTTACTAATTCGAGCTGAATTAGGGAATCCTGATCATTAATCGGAAATGATCAAATTTATAATACTATTGTTACAGCTCATGCATTTATCATAATTTTTTTTATAGTTATACCAATTATAATTGGAGGATTTGGTAATTGGTTAGTACCTTTAATATTAGGAGCCCCTGATATAGCTTTCCCCCGTATAAATAATATAAGATTTTGATTATTACCCCCCTCATTAACCCTTTTAATTTCAAGAAGAATTGTAGAAAATGGAGCAGGAACAGGATGAACTGTTTACCCTCCTCTATCTTCTAATATTGCTCATGGAGGTAGATCTGTTGATTTAGCTATTTTTTCTCTTCACTTAGCTGGTATTTCATCAATTTTAGGAGCAATTAATTTTATTACTACCATTATTAATATACGATTAAGAAATTTATCGTTTGATCAAATACCTTTATTTGTTTGAAGAGTTGGAATTACAGCTTTCCTTCTACTTTTATCTTTACCTGTTTTAGCAGGTGCTATTACAATATTATTAACTGACCGAAATTTAAATACATCCTTTTTTGACCCTGCAGGAGGAGGGGATCCAATCCTTTACCAACATTTATTTTGATTTTTCGGACATCCTGAAGTTTATATTTTAATTTTACCAGGATTTGGAATAATTTCCCATATTATTTCCCAAGAAAGAGGAAAAAAAGAAACATTTGGATGTTTAGGAATAATTTATGCAATATTAGCTATCGGATTATTAGGATTTATTGTTTGGGCTCACCACATATTTACCGTAGGTATAGATATTGATACACGAGCTTACTTTACCTCTGCTACAATAATTATTGCAGTTCCTACTGGAATTAAAATTTTCAGATGATTAGCTACATTACATGGAACTCAAATTAATTACTCACCTTCTATTCTCTGAAGATTAGGATTTGTATTTTTATTCACTGTAGGAGGATTAACTGGAGTAATTTTATCTAATTCTTCAATTGATATTACCCTTCATGATACTTATTATGTAGTAGCTCATTTCCACTACGTTCTTTCTATAGGAGCAGTATTTGCTATTATAGGAGGATTTATTCACTGATATCCACTATTTTCAGGATTAACTTTAAATCCTTTCATATTAAAAATCCAATTTATAACCATATTTATTGGAGTTAATTTAACATTTTTCCCACAACATTTTTTAGGATTAGCAGGTATACCTCGACGATACTCTGATTACCCAGATTCATTTATATCATGAAATATTATCTCATCTTTAGGATCTTATATTTCATTAATTGCAGTAATATTTATATTAATTATTATATGAGAATCTATAATTAATCAACGAATTGCTCTTTTCCCCCTAAATTTAACTTCATCAATTGAATGATATCAAAATTTACCCCCAGCTGAACATTCATATAATGAATTACCTATTCTAAGAAATT
>BJ876
CGAAAATGATTATATTCAACAAATCATAAGGATATTGGAACCTTATATTTTATTTTTGGTATTTGATCAGGAATAGTAGGAACATCTCTAAGTTTACTAATTCGAGCTGAATTAGGGAATCCTGATCATTAATCGGAAATGATCAAATTTATAATACTATTGTTACAGCTCATGCATTTATCATAATTTTTTTTATAGTTATACCAATTATAATTGGAGGATTTGGTAATTGGTTAGTACCTTTAATATTAGGAGCCCCTGATATAGCTTTCCCCCGTATAAATAATATAAGATTTTGATTATTACCCCCCTCATTAACCCTTTTAATTTCAAGAAGAATTGTAGAAAATGGAGCAGGAACAGGATGAACTGTTTACCCTCCTCTATCTTCTAATATTGCTCATGGAGGTAGATCTGTTGATTTAGCTATTTTTTCTCTTCACTTAGCTGGTATTTCATCAATTTTAGGAGCAATTAATTTTATTACTACCATTATTAATATACGATTAAGAAATTTATCGTTTGATCAAATACCTTTATTTGTTTGAAGAGTTGGAATTACAGCTTTCCTTCTACTTTTATCTTTACCTGTTTTAGCAGGTGCTATTACAATATTATTAACTGACCGAAATTTAAATACATCCTTTTTTGACCCTGCAGGAGGAGGGGATCCAATCCTTTACCAACATTTATTTTGATTTTTCGGACATCCTGAAGTTTATATTTTAATTTTACCAGGATTTGGAATAATTTCCCATATTATTTCCCAAGAAAGAGGAAAAAAAGAAACATTTGGATGTTTAGGAATAATTTATGCAATATTAGCTATCGGATTATTAGGATTTATTGTTTGGGCTCACCACATATTTACCGTAGGTATAGATATTGATACACGAGCTTACTTTACCTCTGCTACAATAATTATTGCAGTTCCTACTGGAATTAAAATTTTCAGATGATTAGCTACATTACATGGAACTCAAATTAATTACTCACCTTCTATTCTCTGAAGATTAGGATTTGTATTTTTATTCACTGTAGGAGGATTAACTGGAGTAATTTTATCTAATTCTTCAATTGATATTACCCTTCATGATACTTATTATGTAGTAGCTCATTTCCACTACGTTCTTTCTATAGGAGCAGTATTTGCTATTATAGGAGGATTTATTCACTGATATCCACTATTTTCAGGATTAACTTTAAATCCTTTCATATTAAAAATCCAATTTATAACCATATTTATTGGAGTTAATTTAACATTTTTCCCACAACATTTTTTAGGATTAGCAGGTATACCTCGACGATACTCTGATTACCCAGATTCATTTATATCATGAAATATTATCTCATCTTTAGGATCTTATATTTCATTAATTGCAGTAATATTTATATTAATTATTATATGAGAATCTATAATTAATCAACGAATTGCTCTTTTCCCCCTAAATTTAACTTCATCAATTGAATGATATCAAAATTTACCCCCAGCTGAACATTCATATAATGAATTACCTATTCTAAGAAATT
>LN791
CGAAAATGATTATATTCAACAAATCATAAGGATATTGGAACCTTATATTTTATTTTTGGTATTTGATCAGGAATAGTAGGAACATCTCTAAGTTTACTAATTCGAGCTGAATTAGGAAATCCTGGATCATTAATCGGAAATGATCAAATTTATAATACTATTGTTACAGCTCATGCATTTATCATAATTTTTTTTATAGTTATACCAATTATAATTGGAGGATTTGGTAATTGGTTAGTACCTTTAATATTAGGAGCCCCTGATATAGCTTTCCCCCGTATAAATAATATAAGATTTTGATTATTACCCCCCTCATTAACCCTTTTAATTTCAAGAAGAATTGTAGAAAATGGAGCAGGAACAGGATGAACTGTTTACCCTCCTCTATCTTCTAATATTGCTCATGGAGGTAGATCTGTTGATTTAGCTATTTTTTCTCTTCACTTAGCTGGTATTTCATCAATTTTAGGAGCAATTAATTTTATTACTACCATTATTAATATACGATTAAGAAATTTATCGTTTGATCAAATACCTTTATTTGTTTGAAGAGTTGGAATTACAGCTTTCCTTCTACTTTTATCTTTACCTGTTTTAGCAGGTGCTATTACAATATTATTAACTGACCGAAATTTAAATACATCCTTTTTTGACCCTGCAGGAGGAGGGGATCCAATCCTTTACCAACATTTATTTTGATTTTTCGGACATCCTGAAGTTTATATTTTAATTTTACCAGGATTTGGAATAATTTCCCATATTATTTCCCAAGAAAGAGGAAAAAAAGAAACATTTGGATGTTTAGGAATAATTTATGCAATATTAGCTATCGGATTATTAGGATTTATTGTTTGGGCTCACCACATATTTACTGTAGGTATAGATATTGATACACGAGCTTACTTTACCTCTGCTACAATAATTATTGCAGTTCCTACTGGAATTAAAATTTTCAGATGATTAGCTACATTACATGGAACTCAAATTAATTACTCACCTTCTATTCTCTGAAGATTAGGATTTGTATTTTTATTCACTGTAGGAGGATTAACTGGAGTAATTTTATCTAATTCTTCAATTGATATTACCCTTCATGATACTTATTATGTAGTAGCTCATTTCCACTACGTTCTTTCTATAGGAGCAGTATTTGCTATTATAGGAGGATTTATTCACTGATATCCACTATTTTCAGGATTAACTTTAAATCCTTTCATGTTAAAAATCCAATTTATAACCATATTTATTGGAGTTAATTTAACATTTTTCCCACAACATTTTTTAGGATTAGCAGGTATACCTCGACGATACTCTGATTACCCAGATTCATTTATATCATGAAATATTATCTCATCTTTAGGATCTTATATTTCATTAATTGCAGTAATATTTATATTAATTATTATATGAGAATCTATAATTAATCAACGAATTGCTCTTTTCCCCCTAAATTTAACTTCATCAATTGAATGATATCAAAATTTACCCCCAGCTGAACATTCATATAATGAATTACCTATTCTAAGAAATT
>LN792
CGAAAATGATTATATTCAACAAATCATAAGGATATTGGAACCTTATATTTTATTTTTGGTATTTGATCAGGAATAGTAGGAACATCTCTAAGTTTACTAATTCGAGCTGAATTAGGAAATCCTGGATCATTAATCGGAAATGATCAAATTTATAATACTATTGTTACAGCTCATGCATTTATCATAATTTTTTTTATAGTTATACCAATTATAATTGGAGGATTTGGTAATTGGTTAGTACCTTTAATATTAGGAGCCCCTGATATAGCTTTCCCCCGTATAAATAATATAAGATTTTGATTATTACCCCCCTCATTAACCCTTTTAATTTCAAGAAGAATTGTAGAAAATGGAGCAGGAACAGGATGAACTGTTTACCCTCCTCTATCTTCTAATATTGCTCATGGAGGTAGATCTGTTGATTTAGCTATTTTTTCTCTTCACTTAGCTGGTATTTCATCAATTTTAGGAGCAATTAATTTTATTACTACCATTATTAATATACGATTAAGAAATTTATCGTTTGATCAAATACCTTTATTTGTTTGAAGAGTTGGAATTACAGCTTTCCTTCTACTTTTATCTTTACCTGTTTTAGCAGGTGCTATTACAATATTATTAACTGACCGAAATTTAAATACATCCTTTTTTGACCCTGCAGGAGGAGGGGATCCAATCCTTTACCAACATTTATTTTGATTTTTCGGACATCCTGAAGTTTATATTTTAATTTTACCAGGATTTGGAATAATTTCCCATATTATTTCCCAAGAAAGAGGAAAAAAAGAAACATTTGGATGTTTAGGAATAATTTATGCAATATTAGCTATCGGATTATTAGGATTTATTGTTTGGGCTCACCACATATTTACTGTAGGTATAGATATTGATACACGAGCTTACTTTACCTCTGCTACAATAATTATTGCAGTTCCTACTGGAATTAAAATTTTCAGATGATTAGCTACATTACATGGAACTCAAATTAATTACTCACCTTCTATTCTCTGAAGATTAGGATTTGTATTTTTATTCACTGTAGGAGGATTAACTGGAGTAATTTTATCTAATTCTTCAATTGATATTACCCTTCATGATACTTATTATGTAGTAGCTCATTTCCACTACGTTCTTTCTATAGGAGCAGTATTTGCTATTATAGGAGGATTTATTCACTGATATCCACTATTTTCAGGATTAACTTTAAATCCTTTCATGTTAAAAATCCAATTTATAACCATATTTATTGGAGTTAATTTAACATTTTTCCCACAACATTTTTTAGGATTAGCAGGTATACCTCGACGATACTCTGATTACCCAGATTCATTTATATCATGAAATATTATCTCATCTTTAGGATCTTATATTTCATTAATTGCAGTAATATTTATATTAATTATTATATGAGAATCTATAATTAATCAACGAATTGCTCTTTTCCCCCTAAATTTAACTTCATCAATTGAATGATATCAAAATTTACCCCCAGCTGAACATTCATATAATGAATTACCTATTCTAAGAAATT
>LN793
CGAAAATGATTATATTCAACAAATCATAAGGATATTGGAACCTTATATTTTATTTTTGGTATTTGATCAGGAATAGTAGGAACATCTCTAAGTTTACTAATTCGAGCTGAATTAGGAAATCCTGGATCATTAATCGGAAATGATCAAATTTATAATACTATTGTTACAGCTCATGCATTTATCATAATTTTTTTTATAGTTATACCAATTATAATTGGAGGATTTGGTAATTGGTTAGTACCTTTAATATTAGGAGCCCCTGATATAGCTTTCCCCCGTATAAATAATATAAGATTTTGATTATTACCCCCCTCATTAACCCTTTTAATTTCAAGAAGAATTGTAGAAAATGGAGCAGGAACAGGATGAACTGTTTACCCTCCTCTATCTTCTAATATTGCTCATGGAGGTAGATCTGTTGATTTAGCTATTTTTTCTCTTCACTTAGCTGGTATTTCATCAATTTTAGGAGCAATTAATTTTATTACTACCATTATTAATATACGATTAAGAAATTTATCGTTTGATCAAATACCTTTATTTGTTTGAAGAGTTGGAATTACAGCTTTCCTTCTACTTTTATCTTTACCTGTTTTAGCAGGTGCTATTACAATATTATTAACTGACCGAAATTTAAATACATCCTTTTTTGACCCTGCAGGAGGAGGGGATCCAATCCTTTACCAACATTTATTTTGATTTTTCGGACATCCTGAAGTTTATATTTTAATTTTACCAGGATTTGGAATAATTTCCCATATTATTTCCCAAGAAAGAGGAAAAAAAGAAACATTTGGATGTTTAGGAATAATTTATGCAATATTAGCTATCGGATTATTAGGATTTATTGTTTGGGCTCACCACATATTTACTGTAGGTATAGATATTGATACACGAGCTTACTTTACCTCTGCTACAATAATTATTGCAGTTCCTACTGGAATTAAAATTTTCAGATGATTAGCTACATTACATGGAACTCAAATTAATTACTCACCTTCTATTCTCTGAAGATTAGGATTTGTATTTTTATTCACTGTAGGAGGATTAACTGGAGTAATTTTATCTAATTCTTCAATTGATATTACCCTTCATGATACTTATTATGTAGTAGCTCATTTCCACTACGTTCTTTCTATAGGAGCAGTATTTGCTATTATAGGAGGATTTATTCACTGATATCCACTATTTTCAGGATTAACTTTAAATCCTTTCATGTTAAAAATCCAATTTATAACCATATTTATTGGAGTTAATTTAACATTTTTCCCACAACATTTTTTAGGATTAGCAGGTATACCTCGACGATACTCTGATTACCCAGATTCATTTATATCATGAAATATTATCTCATCTTTAGGATCTTATATTTCATTAATTGCAGTAATATTTATATTAATTATTATATGAGAATCTATAATTAATCAACGAATTGCTCTTTTCCCCCTAAATTTAACTTCATCAATTGAATGATATCAAAATTTACCCCCAGCTGAACATTCATATAATGAATTACCTATTCTAAGAAATT
>LN794
CGAAAATGATTATATTCAACAAATCATAAGGATATTGGAACCTTATATTTTATTTTTGGTATTTGATCAGGAATAGTAGGAACATCTCTAAGTTTACTAATTCGAGCTGAATTAGGAAATCCTGGATCATTAATCGGAAATGATCAAATTTATAATACTATTGTTACAGCTCATGCATTTATCATAATTTTTTTTATAGTTATACCAATTATAATTGGAGGATTTGGTAATTGGTTAGTACCTTTAATATTAGGAGCCCCTGATATAGCTTTCCCCCGTATAAATAATATAAGATTTTGATTATTACCCCCCTCATTAACCCTTTTAATTTCAAGAAGAATTGTAGAAAATGGAGCAGGAACAGGATGAACTGTTTACCCTCCTCTATCTTCTAATATTGCTCATGGAGGTAGATCTGTTGATTTAGCTATTTTTTCTCTTCACTTAGCTGGTATTTCATCAATTTTAGGAGCAATTAATTTTATTACTACCATTATTAATATACGATTAAGAAATTTATCGTTTGATCAAATACCTTTATTTGTTTGAAGAGTTGGAATTACAGCTTTCCTTCTACTTTTATCTTTACCTGTTTTAGCAGGTGCTATTACAATATTATTAACTGACCGAAATTTAAATACATCCTTTTTTGACCCTGCAGGAGGAGGGGATCCAATCCTTTACCAACATTTATTTTGATTTTTCGGACATCCTGAAGTTTATATTTTAATTTTACCAGGATTTGGAATAATTTCCCATATTATTTCCCAAGAAAGAGGAAAAAAAGAAACATTTGGATGTTTAGGAATAATTTATGCAATATTAGCTATCGGATTATTAGGATTTATTGTTTGGGCTCACCACATATTTACTGTAGGTATAGATATTGATACACGAGCTTACTTTACCTCTGCTACAATAATTATTGCAGTTCCTACTGGAATTAAAATTTTCAGATGATTAGCTACATTACATGGAACTCAAATTAATTACTCACCTTCTATTCTCTGAAGATTAGGATTTGTATTTTTATTCACTGTAGGAGGATTAACTGGAGTAATTTTATCTAATTCTTCAATTGATATTACCCTTCATGATACTTATTATGTAGTAGCTCATTTCCACTACGTTCTTTCTATAGGAGCAGTATTTGCTATTATAGGAGGATTTATTCACTGATATCCACTATTTTCAGGATTAACTTTAAATCCTTTCATGTTAAAAATCCAATTTATAACCATATTTATTGGAGTTAATTTAACATTTTTCCCACAACATTTTTTAGGATTAGCAGGTATACCTCGACGATACTCTGATTACCCAGATTCATTTATATCATGAAATATTATCTCATCTTTAGGATCTTATATTTCATTAATTGCAGTAATATTTATATTAATTATTATATGAGAATCTATAATTAATCAACGAATTGCTCTTTTCCCCCTAAATTTAACTTCATCAATTGAATGATATCAAAATTTACCCCCAGCTGAACATTCATATAATGAATTACCTATTCTAAGAAATT
>LN795
CGAAAATGATTATATTCAACAAATCATAAGGATATTGGAACCTTATATTTTATTTTTGGTATTTGATCAGGAATAGTAGGAACATCTCTAAGTTTACTAATTCGAGCTGAATTAGGAAATCCTGGATCATTAATCGGAAATGATCAAATTTATAATACTATTGTTACAGCTCATGCATTTATCATAATTTTTTTTATAGTTATACCAATTATAATTGGAGGATTTGGTAATTGGTTAGTACCTTTAATATTAGGAGCCCCTGATATAGCTTTCCCCCGTATAAATAATATAAGATTTTGATTATTACCCCCCTCATTAACCCTTTTAATTTCAAGAAGAATTGTAGAAAATGGAGCAGGAACAGGATGAACTGTTTACCCTCCTCTATCTTCTAATATTGCTCATGGAGGTAGATCTGTTGATTTAGCTATTTTTTCTCTTCACTTAGCTGGTATTTCATCAATTTTAGGAGCAATTAATTTTATTACTACCATTATTAATATACGATTAAGAAATTTATCGTTTGATCAAATACCTTTATTTGTTTGAAGAGTTGGAATTACAGCTTTCCTTCTACTTTTATCTTTACCTGTTTTAGCAGGTGCTATTACAATATTATTAACTGACCGAAATTTAAATACATCCTTTTTTGACCCTGCAGGAGGAGGGGATCCAATCCTTTACCAACATTTATTTTGATTTTTCGGACATCCTGAAGTTTATATTTTAATTTTACCAGGATTTGGAATAATTTCCCATATTATTTCCCAAGAAAGAGGAAAAAAAGAAACATTTGGATGTTTAGGAATAATTTATGCAATATTAGCTATCGGATTATTAGGATTTATTGTTTGGGCTCACCACATATTTACTGTAGGTATAGATATTGATACACGAGCTTACTTTACCTCTGCTACAATAATTATTGCAGTTCCTACTGGAATTAAAATTTTCAGATGATTAGCTACATTACATGGAACTCAAATTAATTACTCACCTTCTATTCTCTGAAGATTAGGATTTGTATTTTTATTCACTGTAGGAGGATTAACTGGAGTAATTTTATCTAATTCTTCAATTGATATTACCCTTCATGATACTTATTATGTAGTAGCTCATTTCCACTACGTTCTTTCTATAGGAGCAGTATTTGCTATTATAGGAGGATTTATTCACTGATATCCACTATTTTCAGGATTAACTTTAAATCCTTTCATGTTAAAAATCCAATTTATAACCATATTTATTGGAGTTAATTTAACATTTTTCCCACAACATTTTTTAGGATTAGCAGGTATACCTCGACGATACTCTGATTACCCAGATTCATTTATATCATGAAATATTATCTCATCTTTAGGATCTTATATTTCATTAATTGCAGTAATATTTATATTAATTATTATATGAGAATCTATAATTAATCAACGAATTGCTCTTTTCCCCCTAAATTTAACTTCATCAATTGAATGATATCAAAATTTACCCCCAGCTGAACATTCATATAATGAATTACCTATTCTAAGAAATT
>HLJ921
CGAAAATGATTATATTCAACAAATCATAAGGATATTGGAACCTTATATTTTATTTTTGGTATTTGATCAGGAATAGTAGGAACATCTCTAAGTTTACTAATTCGAGCTGAATTAGGGAATCCTGGATCATTAATCGGAAATGATCAAATTTATAATACTATTGTTACAGCTCATGCATTTATCATAATTTTTTTTATAGTTATACCAATTATAATTGGAGGATTTGGTAATTGGTTAGTACCTTTAATATTAGGAGCCCCTGATATAGCTTTCCCCCGTATAAATAATATAAGATTTTGATTATTACCCCCCTCATTAACCCTTTTAATTTCAAGAAGAATTGTAGAAAATGGAGCAGGAACAGGATGAACTGTTTACCCTCCTCTATCTTCTAATATTGCTCATGGAGGTAGATCTGTTGATTTAGCTATTTTTTCTCTTCACTTAGCTGGTATTTCATCAATTTTAGGAGCAATTAATTTTATTACTACCATTATTAATATACGATTAAGAAATTTATCGTTTGATCAAATACCTTTATTTGTTTGAAGAGTTGGAATTACAGCTTTCCTTCTACTTTTATCTTTACCTGTTTTAGCAGGTGCTATTACAATATTATTAACTGACCGAAATTTAAATACATCCTTTTTTGACCCTGCAGGAGGAGGGGATCCAATCCTTTACCAACATTTATTTTGATTTTTCGGACATCCTGAAGTTTATATTTTAATTTTACCAGGATTTGGAATAATTTCCCATATTATTTCCCAAGAAAGAGGAAAAAAAGAAACATTTGGATGTTTAGGAATAATTTATGCAATATTAGCTATCGGATTATTAGGATTTATTGTTTGGGCTCACCACATATTTACTGTAGGTATAGATATTGATACACGAGCTTACTTTACCTCTGCTACAATAATTATTGCAGTTCCTACTGGAATTAAAATTTTCAGATGATTAGCTACATTACATGGAACTCAAATTAATTACTCACCTTCTATTCTCTGAAGATTAGGATTTGTATTTTTATTCACTGTAGGAGGATTAACTGGAGTAATTTTATCTAATTCTTCAATTGATATTACCCTTCATGATACTTATTATGTAGTAGCTCATTTCCACTACGTTCTTTCTATAGGAGCAGTATTTGCTATTATAGGAGGATTTATTCACTGATATCCACTATTTTCAGGATTAACTTTAAATCCTTTCATATTAAAAATCCAATTTATAACCATATTTATTGGAGTTAATTTAACATTTTTCCCACAACATTTTTTAGGATTAGCAGGTATACCTCGACGATACTCTGATTACCCAGATTCATTTATATCATGAAATATTATCTCATCTTTAGGATCTTATATTTCATTAATTGCAATAATATTTATATTAATTATTATATGAGAATCTATAATTAATCAACGAATTGCTCTTTTCCCCCTAAATTTAACTTCATCAATTGAATGATATCAAAATTTACCCCCAGCTGAACATTCATATAATGAATTACCTATTCTAAGAAATT
>HLJ922
CGAAAATGATTATATTCAACAAATCATAAGGATATTGGAACCTTATATTTTATTTTTGGTATTTGATCAGGAATAGTAGGAACATCTCTAAGTTTACTAATTCGAGCTGAATTAGGGAATCCTGGATCATTAATCGGAAATGATCAAATTTATAATACTATTGTTACAGCTCATGCATTTATCATAATTTTTTTTATAGTTATACCAATTATAATTGGAGGATTTGGTAATTGGTTAGTACCTTTAATATTAGGAGCCCCTGATATAGCTTTCCCCCGTATAAATAATATAAGATTTTGATTATTACCCCCCTCATTAACCCTTTTAATTTCAAGAAGAATTGTAGAAAATGGAGCAGGAACAGGATGAACTGTTTACCCTCCTCTATCTTCTAATATTGCTCATGGAGGTAGATCTGTTGATTTAGCTATTTTTTCTCTTCACTTAGCTGGTATTTCATCAATTTTAGGAGCAATTAATTTTATTACTACCATTATTAATATACGATTAAGAAATTTATCGTTTGATCAAATACCTTTATTTGTTTGAAGAGTTGGAATTACAGCTTTCCTTCTACTTTTATCTTTACCTGTTTTAGCAGGTGCTATTACAATATTATTAACTGACCGAAATTTAAATACATCCTTTTTTGACCCTGCAGGAGGAGGGGATCCAATCCTTTACCAACATTTATTTTGATTTTTCGGACATCCTGAAGTTTATATTTTAATTTTACCAGGATTTGGAATAATTTCCCATATTATTTCCCAAGAAAGAGGAAAAAAAGAAACATTTGGATGTTTAGGAATAATTTATGCAATATTAGCTATCGGATTATTAGGATTTATTGTTTGGGCTCACCACATATTTACTGTAGGTATAGATATTGATACACGAGCTTACTTTACCTCTGCTACAATAATTATTGCAGTTCCTACTGGAATTAAAATTTTCAGATGATTAGCTACATTACATGGAACTCAAATTAATTACTCACCTTCTATTCTCTGAAGATTAGGATTTGTATTTTTATTCACTGTAGGAGGATTAACTGGAGTAATTTTATCTAATTCTTCAATTGATATTACCCTTCATGATACTTATTATGTAGTAGCTCATTTCCACTACGTTCTTTCTATAGGAGCAGTATTTGCTATTATAGGAGGATTTATTCACTGATATCCACTATTTTCAGGATTAACTTTAAATCCTTTCATATTAAAAATCCAATTTATAACCATATTTATTGGAGTTAATTTAACATTTTTCCCACAACATTTTTTAGGATTAGCAGGTATACCTCGACGATACTCTGATTACCCAGATTCATTTATATCATGAAATATTATCTCATCTTTAGGATCTTATATTTCATTAATTGCAATAATATTTATATTAATTATTATATGAGAATCTATAATTAATCAACGAATTGCTCTTTTCCCCCTAAATTTAACTTCATCAATTGAATGATATCAAAATTTACCCCCAGCTGAACATTCATATAATGAATTACCTATTCTAAGAAATT
>HLJ923
CGAAAATGATTATATTCAACAAATCATAAGGATATTGGAACCTTATATTTTATTTTTGGTATTTGATCAGGAATAGTAGGAACATCTCTAAGTTTACTAATTCGAGCTGAATTAGGGAATCCTGGATCATTAATCGGAAATGATCAAATTTATAATACTATTGTTACAGCTCATGCATTTATCATAATTTTTTTTATAGTTATACCAATTATAATTGGAGGATTTGGTAATTGGTTAGTACCTTTAATATTAGGAGCCCCTGATATAGCTTTCCCCCGTATAAATAATATAAGATTTTGATTATTACCCCCCTCATTAACCCTTTTAATTTCAAGAAGAATTGTAGAAAATGGAGCAGGAACAGGATGAACTGTTTACCCTCCTCTATCTTCTAATATTGCTCATGGAGGTAGATCTGTTGATTTAGCTATTTTTTCTCTTCACTTAGCTGGTATTTCATCAATTTTAGGAGCAATTAATTTTATTACTACCATTATTAATATACGATTAAGAAATTTATCGTTTGATCAAATACCTTTATTTGTTTGAAGAGTTGGAATTACAGCTTTCCTTCTACTTTTATCTTTACCTGTTTTAGCAGGTGCTATTACAATATTATTAACTGACCGAAATTTAAATACATCCTTTTTTGACCCTGCAGGAGGAGGGGATCCAATCCTTTACCAACATTTATTTTGATTTTTCGGACATCCTGAAGTTTATATTTTAATTTTACCAGGATTTGGAATAATTTCCCATATTATTTCCCAAGAAAGAGGAAAAAAAGAAACATTTGGATGTTTAGGAATAATTTATGCAATATTAGCTATCGGATTATTAGGATTTATTGTTTGGGCTCACCACATATTTACTGTAGGTATAGATATTGATACACGAGCTTACTTTACCTCTGCTACAATAATTATTGCAGTTCCTACTGGAATTAAAATTTTCAGATGATTAGCTACATTACATGGAACTCAAATTAATTACTCACCTTCTATTCTCTGAAGATTAGGATTTGTATTTTTATTCACTGTAGGAGGATTAACTGGAGTAATTTTATCTAATTCTTCAATTGATATTACCCTTCATGATACTTATTATGTAGTAGCTCATTTCCACTACGTTCTTTCTATAGGAGCAGTATTTGCTATTATAGGAGGATTTATTCACTGATATCCACTATTTTCAGGATTAACTTTAAATCCTTTCATATTAAAAATCCAATTTATAACCATATTTATTGGAGTTAATTTAACATTTTTCCCACAACATTTTTTAGGATTAGCAGGTATACCTCGACGATACTCTGATTACCCAGATTCATTTATATCATGAAATATTATCTCATCTTTAGGATCTTATATTTCATTAATTGCAATAATATTTATATTAATTATTATATGAGAATCTATAATTAATCAACGAATTGCTCTTTTCCCCCTAAATTTAACTTCATCAATTGAATGATATCAAAATTTACCCCCAGCTGAACATTCATATAATGAATTACCTATTCTAAGAAATT
>HLJ924
CGAAAATGATTATATTCAACAAATCATAAGGATATTGGAACCTTATATTTTATTTTTGGTATTTGATCAGGAATAGTAGGAACATCTCTAAGTTTACTAATTCGAGCTGAATTAGGGAATCCTGGATCATTAATCGGAAATGATCAAATTTATAATACTATTGTTACAGCTCATGCATTTATCATAATTTTTTTTATAGTTATACCAATTATAATTGGAGGATTTGGTAATTGGTTAGTACCTTTAATATTAGGAGCCCCTGATATAGCTTTCCCCCGTATAAATAATATAAGATTTTGATTATTACCCCCCTCATTAACCCTTTTAATTTCAAGAAGAATTGTAGAAAATGGAGCAGGAACAGGATGAACTGTTTACCCTCCTCTATCTTCTAATATTGCTCATGGAGGTAGATCTGTTGATTTAGCTATTTTTTCTCTTCACTTAGCTGGTATTTCATCAATTTTAGGAGCAATTAATTTTATTACTACCATTATTAATATACGATTAAGAAATTTATCGTTTGATCAAATACCTTTATTTGTTTGAAGAGTTGGAATTACAGCTTTCCTTCTACTTTTATCTTTACCTGTTTTAGCAGGTGCTATTACAATATTATTAACTGACCGAAATTTAAATACATCCTTTTTTGACCCTGCAGGAGGAGGGGATCCAATCCTTTACCAACATTTATTTTGATTTTTCGGACATCCTGAAGTTTATATTTTAATTTTACCAGGATTTGGAATAATTTCCCATATTATTTCCCAAGAAAGAGGAAAAAAAGAAACATTTGGATGTTTAGGAATAATTTATGCAATATTAGCTATCGGATTATTAGGATTTATTGTTTGGGCTCACCACATATTTACTGTAGGTATAGATATTGATACACGAGCTTACTTTACCTCTGCTACAATAATTATTGCAGTTCCTACTGGAATTAAAATTTTCAGATGATTAGCTACATTACATGGAACTCAAATTAATTACTCACCTTCTATTCTCTGAAGATTAGGATTTGTATTTTTATTCACTGTAGGAGGATTAACTGGAGTAATTTTATCTAATTCTTCAATTGATATTACCCTTCATGATACTTATTATGTAGTAGCTCATTTCCACTACGTTCTTTCTATAGGAGCAGTATTTGCTATTATAGGAGGATTTATTCACTGATATCCACTATTTTCAGGATTAACTTTAAATCCTTTCATATTAAAAATCCAATTTATAACCATATTTATTGGAGTTAATTTAACATTTTTCCCACAACATTTTTTAGGATTAGCAGGTATACCTCGACGATACTCTGATTACCCAGATTCATTTATATCATGAAATATTATCTCATCTTTAGGATCTTATATTTCATTAATTGCAATAATATTTATATTAATTATTATATGAGAATCTATAATTAATCAACGAATTGCTCTTTTCCCCCTAAATTTAACTTCATCAATTGAATGATATCAAAATTTACCCCCAGCTGAACATTCATATAATGAATTACCTATTCTAAGAAATT
>HLJ925
CGAAAATGATTATATTCAACAAATCATAAGGATATTGGAACCTTATATTTTATTTTTGGTATTTGATCAGGAATAGTAGGAACATCTCTAAGTTTACTAATTCGAGCTGAATTAGGGAATCCTGGATCATTAATCGGAAATGATCAAATTTATAATACTATTGTTACAGCTCATGCATTTATCATAATTTTTTTTATAGTTATACCAATTATAATTGGAGGATTTGGTAATTGGTTAGTACCTTTAATATTAGGAGCCCCTGATATAGCTTTCCCCCGTATAAATAATATAAGATTTTGATTATTACCCCCCTCATTAACCCTTTTAATTTCAAGAAGAATTGTAGAAAATGGAGCAGGAACAGGATGAACTGTTTACCCTCCTCTATCTTCTAATATTGCTCATGGAGGTAGATCTGTTGATTTAGCTATTTTTTCTCTTCACTTAGCTGGTATTTCATCAATTTTAGGAGCAATTAATTTTATTACTACCATTATTAATATACGATTAAGAAATTTATCGTTTGATCAAATACCTTTATTTGTTTGAAGAGTTGGAATTACAGCTTTCCTTCTACTTTTATCTTTACCTGTTTTAGCAGGTGCTATTACAATATTATTAACTGACCGAAATTTAAATACATCCTTTTTTGACCCTGCAGGAGGAGGGGATCCAATCCTTTACCAACATTTATTTTGATTTTTCGGACATCCTGAAGTTTATATTTTAATTTTACCAGGATTTGGAATAATTTCCCATATTATTTCCCAAGAAAGAGGAAAAAAAGAAACATTTGGATGTTTAGGAATAATTTATGCAATATTAGCTATCGGATTATTAGGATTTATTGTTTGGGCTCACCACATATTTACTGTAGGTATAGATATTGATACACGAGCTTACTTTACCTCTGCTACAATAATTATTGCAGTTCCTACTGGAATTAAAATTTTCAGATGATTAGCTACATTACATGGAACTCAAATTAATTACTCACCTTCTATTCTCTGAAGATTAGGATTTGTATTTTTATTCACTGTAGGAGGATTAACTGGAGTAATTTTATCTAATTCTTCAATTGATATTACCCTTCATGATACTTATTATGTAGTAGCTCATTTCCACTACGTTCTTTCTATAGGAGCAGTATTTGCTATTATAGGAGGATTTATTCACTGATATCCACTATTTTCAGGATTAACTTTAAATCCTTTCATATTAAAAATCCAATTTATAACCATATTTATTGGAGTTAATTTAACATTTTTCCCACAACATTTTTTAGGATTAGCAGGTATACCTCGACGATACTCTGATTACCCAGATTCATTTATATCATGAAATATTATCTCATCTTTAGGATCTTATATTTCATTAATTGCAATAATATTTATATTAATTATTATATGAGAATCTATAATTAATCAACGAATTGCTCTTTTCCCCCTAAATTTAACTTCATCAATTGAATGATATCAAAATTTACCCCCAGCTGAACATTCATATAATGAATTACCTATTCTAAGAAATT
>SC931
CGAAAATGATTATATTCAACAAATCATAAGGATATTGGAACCTTATATTTTATTTTTGGTATTTGATCAGGAATAGTGGGAACATCTCTAAGTTTACTAATTCGAGCTGAATTAGGGAATCCTGGATCATTAATCGGAAATGATCAAATTTATAATACTATTGTTACAGCTCATGCATTTATCATAATTTTTTTTATAGTTATACCAATTATAATTGGAGGATTTGGTAATTGATTAGTACCTTTAATATTAGGGGCCCCTGATATAGCTTTCCCCCGTATAAATAATATAAGATTTTGATTATTACCCCCCTCATTAACCCTTTTAATTTCAAGAAGAATTGTAGAAAATGGAGCAGGAACAGGATGAACTGTTTACCCTCCTCTATCTTCTAATATTGCTCATGGAGGTAGATCTGTTGATTTAGCTATTTTTTCTCTTCACTTAGCTGGTATTTCATCAATTTTAGGAGCAATTAATTTTATTACTACCATTATTAATATACGATTAAGAAATTTATCGTTTGATCAAATACCTTTATTTGTTTGAAGAGTTGGGATTACAGCTTTCCTTCTACTTTTATCTTTACCTGTTTTAGCAGGTGCTATTACAATATTATTAACTGACCGAAATTTAAATACATCCTTTTTTGACCCTGCAGGAGGAGGAGATCCAATCCTTTACCAACATTTATTTTGATTTTTCGGACATCCTGAAGTTTATATTTTAATTTTACCAGGATTTGGAATAATTTCCCATATTATTTCCCAAGAAAGAGGAAAAAAAGAAACATTTGGATGTTTAGGAATAATTTATGCAATATTAGCTATCGGATTATTAGGATTTATTGTTTGAGCTCACCACATATTTACTGTGGGTATAGATATTGATACACGAGCTTACTTTACCTCTGCTACAATAATTATTGCAGTTCCTACTGGAATTAAAATTTTCAGATGATTAGCTACATTACATGGAACTCAAATTAATTATTCACCTTCTATTCTCTGAAGATTAGGATTTGTATTTTTATTTACTGTAGGAGGATTAACCGGAGTAATTTTATCTAATTCTTCAATTGACATTACCCTTCATGATACTTATTATGTAGTAGCTCATTTTCACTACGTTCTTTCTATAGGAGCAGTATTTGCTATTATAGGAGGATTTATTCACTGATACCCACTATTTTCAGGATTAACTTTAAATCCTTTCATATTAAAAATCCAATTTATAACCATATTTATTGGAGTTAATTTAACATTTTTCCCACAACATTTTTTAGGATTAGCAGGTATACCTCGACGATACTCTGATTACCCAGATTCATTTATATCGTGAAATATTATCTCATCTCTAGGATCTTATATTTCATTAATTGCAGTAATATTTATATTAATTATTATATGAGAATCTATAATTAATCAACGAATTGCTCTTTTCCCCCTAAATTTAACTTCATCAATTGAATGATATCAAAATTTACCCCCAGCTGAACATTCATATAATGAATTACCTATTCTAAGAAATT
>SC932
CGAAAATGATTATATTCAACAAATCATAAGGATATTGGAACCTTATATTTTATTTTTGGTATTTGATCAGGAATAGTGGGAACATCTCTAAGTTTACTAATTCGAGCTGAATTAGGGAATCCTGGATCATTAATCGGAAATGATCAAATTTATAATACTATTGTTACAGCTCATGCATTTATCATAATTTTTTTTATAGTTATACCAATTATAATTGGAGGATTTGGTAATTGATTAGTACCTTTAATATTAGGGGCCCCTGATATAGCTTTCCCCCGTATAAATAATATAAGATTTTGATTATTACCCCCCTCATTAACCCTTTTAATTTCAAGAAGAATTGTAGAAAATGGAGCAGGAACAGGATGAACTGTTTACCCTCCTCTATCTTCTAATATTGCTCATGGAGGTAGATCTGTTGATTTAGCTATTTTTTCTCTTCACTTAGCTGGTATTTCATCAATTTTAGGAGCAATTAATTTTATTACTACCATTATTAATATACGATTAAGAAATTTATCGTTTGATCAAATACCTTTATTTGTTTGAAGAGTTGGGATTACAGCTTTCCTTCTACTTTTATCTTTACCTGTTTTAGCAGGTGCTATTACAATATTATTAACTGACCGAAATTTAAATACATCCTTTTTTGACCCTGCAGGAGGAGGAGATCCAATCCTTTACCAACATTTATTTTGATTTTTCGGACATCCTGAAGTTTATATTTTAATTTTACCAGGATTTGGAATAATTTCCCATATTATTTCCCAAGAAAGAGGAAAAAAAGAAACATTTGGATGTTTAGGAATAATTTATGCAATATTAGCTATCGGATTATTAGGATTTATTGTTTGAGCTCACCACATATTTACTGTGGGTATAGATATTGATACACGAGCTTACTTTACCTCTGCTACAATAATTATTGCAGTTCCTACTGGAATTAAAATTTTCAGATGATTAGCTACATTACATGGAACTCAAATTAATTATTCACCTTCTATTCTCTGAAGATTAGGATTTGTATTTTTATTTACTGTAGGAGGATTAACCGGAGTAATTTTATCTAATTCTTCAATTGACATTACCCTTCATGATACTTATTATGTAGTAGCTCATTTTCACTACGTTCTTTCTATAGGAGCAGTATTTGCTATTATAGGAGGATTTATTCACTGATACCCACTATTTTCAGGATTAACTTTAAATCCTTTCATATTAAAAATCCAATTTATAACCATATTTATTGGAGTTAATTTAACATTTTTCCCACAACATTTTTTAGGATTAGCAGGTATACCTCGACGATACTCTGATTACCCAGATTCATTTATATCGTGAAATATTATCTCATCTCTAGGATCTTATATTTCATTAATTGCAGTAATATTTATATTAATTATTATATGAGAATCTATAATTAATCAACGAATTGCTCTTTTCCCCCTAAATTTAACTTCATCAATTGAATGATATCAAAATTTACCCCCAGCTGAACATTCATATAATGAATTACCTATTCTAAGAAATT
>SC933
CGAAAATGATTATATTCAACAAATCATAAGGATATTGGAACCTTATATTTTATTTTTGGTATTTGATCAGGAATAGTGGGAACATCTCTAAGTTTACTAATTCGAGCTGAATTAGGGAATCCTGGATCATTAATCGGAAATGATCAAATTTATAATACTATTGTTACAGCTCATGCATTTATCATAATTTTTTTTATAGTTATACCAATTATAATTGGAGGATTTGGTAATTGATTAGTACCTTTAATATTAGGGGCCCCTGATATAGCTTTCCCCCGTATAAATAATATAAGATTTTGATTATTACCCCCCTCATTAACCCTTTTAATTTCAAGAAGAATTGTAGAAAATGGAGCAGGAACAGGATGAACTGTTTACCCTCCTCTATCTTCTAATATTGCTCATGGAGGTAGATCTGTTGATTTAGCTATTTTTTCTCTTCACTTAGCTGGTATTTCATCAATTTTAGGAGCAATTAATTTTATTACTACCATTATTAATATACGATTAAGAAATTTATCGTTTGATCAAATACCTTTATTTGTTTGAAGAGTTGGGATTACAGCTTTCCTTCTACTTTTATCTTTACCTGTTTTAGCAGGTGCTATTACAATATTATTAACTGACCGAAATTTAAATACATCCTTTTTTGACCCTGCAGGAGGAGGAGATCCAATCCTTTACCAACATTTATTTTGATTTTTCGGACATCCTGAAGTTTATATTTTAATTTTACCAGGATTTGGAATAATTTCCCATATTATTTCCCAAGAAAGAGGAAAAAAAGAAACATTTGGATGTTTAGGAATAATTTATGCAATATTAGCTATCGGATTATTAGGATTTATTGTTTGAGCTCACCACATATTTACTGTGGGTATAGATATTGATACACGAGCTTACTTTACCTCTGCTACAATAATTATTGCAGTTCCTACTGGAATTAAAATTTTCAGATGATTAGCTACATTACATGGAACTCAAATTAATTATTCACCTTCTATTCTCTGAAGATTAGGATTTGTATTTTTATTTACTGTAGGAGGATTAACCGGAGTAATTTTATCTAATTCTTCAATTGACATTACCCTTCATGATACTTATTATGTAGTAGCTCATTTTCACTACGTTCTTTCTATAGGAGCAGTATTTGCTATTATAGGAGGATTTATTCACTGATACCCACTATTTTCAGGATTAACTTTAAATCCTTTCATATTAAAAATCCAATTTATAACCATATTTATTGGAGTTAATTTAACATTTTTCCCACAACATTTTTTAGGATTAGCAGGTATACCTCGACGATACTCTGATTACCCAGATTCATTTATATCGTGAAATATTATCTCATCTCTAGGATCTTATATTTCATTAATTGCAGTAATATTTATATTAATTATTATATGAGAATCTATAATTAATCAACGAATTGCTCTTTTCCCCCTAAATTTAACTTCATCAATTGAATGATATCAAAATTTACCCCCAGCTGAACATTCATATAATGAATTACCTATTCTAAGAAATT
>SC934
CGAAAATGATTATATTCAACAAATCATAAGGATATTGGAACCTTATATTTTATTTTTGGTATTTGATCAGGAATAGTGGGAACATCTCTAAGTTTACTAATTCGAGCTGAATTAGGGAATCCTGGATCATTAATCGGAAATGATCAAATTTATAATACTATTGTTACAGCTCATGCATTTATCATAATTTTTTTTATAGTTATACCAATTATAATTGGAGGATTTGGTAATTGATTAGTACCTTTAATATTAGGGGCCCCTGATATAGCTTTCCCCCGTATAAATAATATAAGATTTTGATTATTACCCCCCTCATTAACCCTTTTAATTTCAAGAAGAATTGTAGAAAATGGAGCAGGAACAGGATGAACTGTTTACCCTCCTCTATCTTCTAATATTGCTCATGGAGGTAGATCTGTTGATTTAGCTATTTTTTCTCTTCACTTAGCTGGTATTTCATCAATTTTAGGAGCAATTAATTTTATTACTACCATTATTAATATACGATTAAGAAATTTATCGTTTGATCAAATACCTTTATTTGTTTGAAGAGTTGGGATTACAGCTTTCCTTCTACTTTTATCTTTACCTGTTTTAGCAGGTGCTATTACAATATTATTAACTGACCGAAATTTAAATACATCCTTTTTTGACCCTGCAGGAGGAGGAGATCCAATCCTTTACCAACATTTATTTTGATTTTTCGGACATCCTGAAGTTTATATTTTAATTTTACCAGGATTTGGAATAATTTCCCATATTATTTCCCAAGAAAGAGGAAAAAAAGAAACATTTGGATGTTTAGGAATAATTTATGCAATATTAGCTATCGGATTATTAGGATTTATTGTTTGAGCTCACCACATATTTACTGTGGGTATAGATATTGATACACGAGCTTACTTTACCTCTGCTACAATAATTATTGCAGTTCCTACTGGAATTAAAATTTTCAGATGATTAGCTACATTACATGGAACTCAAATTAATTATTCACCTTCTATTCTCTGAAGATTAGGATTTGTATTTTTATTTACTGTAGGAGGATTAACCGGAGTAATTTTATCTAATTCTTCAATTGACATTACCCTTCATGATACTTATTATGTAGTAGCTCATTTTCACTACGTTCTTTCTATAGGAGCAGTATTTGCTATTATAGGAGGATTTATTCACTGATACCCACTATTTTCAGGATTAACTTTAAATCCTTTCATATTAAAAATCCAATTTATAACCATATTTATTGGAGTTAATTTAACATTTTTCCCACAACATTTTTTAGGATTAGCAGGTATACCTCGACGATACTCTGATTACCCAGATTCATTTATATCGTGAAATATTATCTCATCTCTAGGATCTTATATTTCATTAATTGCAGTAATATTTATATTAATTATTATATGAGAATCTATAATTAATCAACGAATTGCTCTTTTCCCCCTAAATTTAACTTCATCAATTGAATGATATCAAAATTTACCCCCAGCTGAACATTCATATAATGAATTACCTATTCTAAGAAATT
>SC935
CGAAAATGATTATATTCAACAAATCATAAGGATATTGGAACCTTATATTTTATTTTTGGTATTTGATCAGGAATAGTGGGAACATCTCTAAGTTTACTAATTCGAGCTGAATTAGGGAATCCTGGATCATTAATCGGAAATGATCAAATTTATAATACTATTGTTACAGCTCATGCATTTATCATAATTTTTTTTATAGTTATACCAATTATAATTGGAGGATTTGGTAATTGATTAGTACCTTTAATATTAGGGGCCCCTGATATAGCTTTCCCCCGTATAAATAATATAAGATTTTGATTATTACCCCCCTCATTAACCCTTTTAATTTCAAGAAGAATTGTAGAAAATGGAGCAGGAACAGGATGAACTGTTTACCCTCCTCTATCTTCTAATATTGCTCATGGAGGTAGATCTGTTGATTTAGCTATTTTTTCTCTTCACTTAGCTGGTATTTCATCAATTTTAGGAGCAATTAATTTTATTACTACCATTATTAATATACGATTAAGAAATTTATCGTTTGATCAAATACCTTTATTTGTTTGAAGAGTTGGGATTACAGCTTTCCTTCTACTTTTATCTTTACCTGTTTTAGCAGGTGCTATTACAATATTATTAACTGACCGAAATTTAAATACATCCTTTTTTGACCCTGCAGGAGGAGGAGATCCAATCCTTTACCAACATTTATTTTGATTTTTCGGACATCCTGAAGTTTATATTTTAATTTTACCAGGATTTGGAATAATTTCCCATATTATTTCCCAAGAAAGAGGAAAAAAAGAAACATTTGGATGTTTAGGAATAATTTATGCAATATTAGCTATCGGATTATTAGGATTTATTGTTTGAGCTCACCACATATTTACTGTGGGTATAGATATTGATACACGAGCTTACTTTACCTCTGCTACAATAATTATTGCAGTTCCTACTGGAATTAAAATTTTCAGATGATTAGCTACATTACATGGAACTCAAATTAATTATTCACCTTCTATTCTCTGAAGATTAGGATTTGTATTTTTATTTACTGTAGGAGGATTAACCGGAGTAATTTTATCTAATTCTTCAATTGACATTACCCTTCATGATACTTATTATGTAGTAGCTCATTTTCACTACGTTCTTTCTATAGGAGCAGTATTTGCTATTATAGGAGGATTTATTCACTGATACCCACTATTTTCAGGATTAACTTTAAATCCTTTCATATTAAAAATCCAATTTATAACCATATTTATTGGAGTTAATTTAACATTTTTCCCACAACATTTTTTAGGATTAGCAGGTATACCTCGACGATACTCTGATTACCCAGATTCATTTATATCGTGAAATATTATCTCATCTCTAGGATCTTATATTTCATTAATTGCAGTAATATTTATATTAATTATTATATGAGAATCTATAATTAATCAACGAATTGCTCTTTTCCCCCTAAATTTAACTTCATCAATTGAATGATATCAAAATTTACCCCCAGCTGAACATTCATATAATGAATTACCTATTCTAAGAAATT
>SC936
CGAAAATGATTATATTCAACAAATCATAAGGATATTGGAACCTTATATTTTATTTTTGGTATTTGATCAGGAATAGTGGGAACATCTCTAAGTTTACTAATTCGAGCTGAATTAGGGAATCCTGGATCATTAATCGGAAATGATCAAATTTATAATACTATTGTTACAGCTCATGCATTTATCATAATTTTTTTTATAGTTATACCAATTATAATTGGAGGATTTGGTAATTGATTAGTACCTTTAATATTAGGGGCCCCTGATATAGCTTTCCCCCGTATAAATAATATAAGATTTTGATTATTACCCCCCTCATTAACCCTTTTAATTTCAAGAAGAATTGTAGAAAATGGAGCAGGAACAGGATGAACTGTTTACCCTCCTCTATCTTCTAATATTGCTCATGGAGGTAGATCTGTTGATTTAGCTATTTTTTCTCTTCACTTAGCTGGTATTTCATCAATTTTAGGAGCAATTAATTTTATTACTACCATTATTAATATACGATTAAGAAATTTATCGTTTGATCAAATACCTTTATTTGTTTGAAGAGTTGGGATTACAGCTTTCCTTCTACTTTTATCTTTACCTGTTTTAGCAGGTGCTATTACAATATTATTAACTGACCGAAATTTAAATACATCCTTTTTTGACCCTGCAGGAGGAGGAGATCCAATCCTTTACCAACATTTATTTTGATTTTTCGGACATCCTGAAGTTTATATTTTAATTTTACCAGGATTTGGAATAATTTCCCATATTATTTCCCAAGAAAGAGGAAAAAAAGAAACATTTGGATGTTTAGGAATAATTTATGCAATATTAGCTATCGGATTATTAGGATTTATTGTTTGAGCTCACCACATATTTACTGTGGGTATAGATATTGATACACGAGCTTACTTTACCTCTGCTACAATAATTATTGCAGTTCCTACTGGAATTAAAATTTTCAGATGATTAGCTACATTACATGGAACTCAAATTAATTATTCACCTTCTATTCTCTGAAGATTAGGATTTGTATTTTTATTTACTGTAGGAGGATTAACCGGAGTAATTTTATCTAATTCTTCAATTGACATTACCCTTCATGATACTTATTATGTAGTAGCTCATTTTCACTACGTTCTTTCTATAGGAGCAGTATTTGCTATTATAGGAGGATTTATTCACTGATACCCACTATTTTCAGGATTAACTTTAAATCCTTTCATATTAAAAATCCAATTTATAACCATATTTATTGGAGTTAATTTAACATTTTTCCCACAACATTTTTTAGGATTAGCAGGTATACCTCGACGATACTCTGATTACCCAGATTCATTTATATCGTGAAATATTATCTCATCTCTAGGATCTTATATTTCATTAATTGCAGTAATATTTATATTAATTATTATATGAGAATCTATAATTAATCAACGAATTGCTCTTTTCCCCCTAAATTTAACTTCATCAATTGAATGATATCAAAATTTACCCCCAGCTGAACATTCATATAATGAATTACCTATTCTAAGAAATT
>SC937
CGAAAATGATTATATTCAACAAATCATAAGGATATTGGAACCTTATATTTTATTTTTGGTATTTGATCAGGAATAGTGGGAACATCTCTAAGTTTACTAATTCGAGCTGAATTAGGGAATCCTGGATCATTAATCGGAAATGATCAAATTTATAATACTATTGTTACAGCTCATGCATTTATCATAATTTTTTTTATAGTTATACCAATTATAATTGGAGGATTTGGTAATTGGTTAGTACCTTTAATATTAGGAGCCCCTGATATAGCTTTCCCCCGTATAAATAATATAAGATTTTGATTATTACCCCCCTCATTAACCCTTTTAATTTCAAGAAGAATTGTAGAAAATGGAGCAGGAACAGGATGAACTGTTTACCCTCCTCTATCTTCTAATATTGCTCATGGAGGTAGATCTGTTGATTTAGCTATTTTTTCTCTTCACTTAGCTGGTATTTCATCAATTTTAGGAGCAATTAATTTTATTACTACCATTATTAATATACGATTAAGAAATTTATCGTTTGATCAAATACCTTTATTTGTTTGAAGAGTTGGGATTACAGCTTTCCTTCTACTTTTATCTTTACCTGTTTTAGCAGGTGCTATTACAATATTATTAACTGACCGAAATTTAAATACATCCTTTTTTGACCCTGCAGGAGGAGGAGATCCAATCCTTTACCAACATTTATTTTGATTTTTCGGACATCCTGAAGTTTATATTTTAATTTTACCAGGATTTGGAATAATTTCCCATATTATTTCCCAAGAAAGAGGAAAAAAAGAAACATTTGGATGTTTAGGAATAATTTATGCAATATTAGCTATCGGATTATTAGGATTTATTGTTTGGGCTCACCACATATTTACTGTGGGTATAGATATTGATACACGAGCTTACTTTACCTCTGCTACAATAATTATTGCAGTTCCTACTGGAATTAAAATTTTCAGATGATTAGCTACATTACATGGAACTCAAATTAATTATTCACCTTCTATTCTCTGAAGATTAGGATTTGTATTTTTATTTACTGTAGGAGGATTAACCGGAGTAATTTTATCTAATTCTTCAATTGACATTACCCTTCATGATACTTATTATGTAGTAGCTCATTTTCACTACGTTCTTTCTATAGGAGCAGTATTTGCTATTATAGGAGGATTTATTCACTGATACCCACTATTTTCAGGATTAACTTTAAATCCTTTCATATTAAAAATCCAATTTATAACCATATTTATTGGAGTTAATTTAACATTTTTCCCACAACATTTTTTAGGATTAGCAGGTATACCTCGACGATACTCTGATTACCCAGATTCATTTATATCGTGAAATATTATCTCATCTCTAGGATCTTATATTTCATTAATTGCAGTAATATTTATATTAATTATTATATGAGAATCTATAATTAATCAACGAATTGCTCTTTTCCCCCTAAATTTAACTTCATCAATTGAATGATATCAAAATTTACCCCCAGCTGAACATTCATATAATGAATTACCTATTCTAAGAAATT
>SC938
CGAAAATGATTATATTCAACAAATCATAAGGATATTGGAACCTTATATTTTATTTTTGGTATTTGATCAGGAATAGTGGGAACATCTCTAAGTTTACTAATTCGAGCTGAATTAGGGAATCCTGGATCATTAATCGGAAATGATCAAATTTATAATACTATTGTTACAGCTCATGCATTTATCATAATTTTTTTTATAGTTATACCAATTATAATTGGAGGATTTGGTAATTGGTTAGTACCTTTAATATTAGGAGCCCCTGATATAGCTTTCCCCCGTATAAATAATATAAGATTTTGATTATTACCCCCCTCATTAACCCTTTTAATTTCAAGAAGAATTGTAGAAAATGGAGCAGGAACAGGATGAACTGTTTACCCTCCTCTATCTTCTAATATTGCTCATGGAGGTAGATCTGTTGATTTAGCTATTTTTTCTCTTCACTTAGCTGGTATTTCATCAATTTTAGGAGCAATTAATTTTATTACTACCATTATTAATATACGATTAAGAAATTTATCGTTTGATCAAATACCTTTATTTGTTTGAAGAGTTGGGATTACAGCTTTCCTTCTACTTTTATCTTTACCTGTTTTAGCAGGTGCTATTACAATATTATTAACTGACCGAAATTTAAATACATCCTTTTTTGACCCTGCAGGAGGAGGAGATCCAATCCTTTACCAACATTTATTTTGATTTTTCGGACATCCTGAAGTTTATATTTTAATTTTACCAGGATTTGGAATAATTTCCCATATTATTTCCCAAGAAAGAGGAAAAAAAGAAACATTTGGATGTTTAGGAATAATTTATGCAATATTAGCTATCGGATTATTAGGATTTATTGTTTGAGCTCACCACATATTTACTGTGGGTATAGATATTGATACACGAGCTTACTTTACCTCTGCTACAATAATTATTGCAGTTCCTACTGGAATTAAAATTTTCAGATGATTAGCTACATTACATGGAACTCAAATTAATTATTCACCTTCTATTCTCTGAAGATTAGGATTTGTATTTTTATTTACTGTAGGAGGATTAACCGGAGTAATTTTATCTAATTCTTCAATTGACATTACCCTTCATGATACTTATTATGTAGTAGCTCATTTTCACTACGTTCTTTCTATAGGAGCAGTATTTGCTATTATAGGAGGATTTATTCACTGATACCCACTATTTTCAGGATTAACTTTAAATCCTTTCATATTAAAAATCCAATTTATAACCATATTTATTGGAGTTAATTTAACATTTTTCCCACAACATTTTTTAGGATTAGCAGGTATACCTCGACGATACTCTGATTACCCAGATTCATTTATATCGTGAAATATTATCTCATCTCTAGGATCTTATATTTCATTAATTGCAGTAATATTTATATTAATTATTATATGAGAATCTATAATTAATCAACGAATTGCTCTTTTCCCCCTAAATTTAACTTCATCAATTGAATGATATCAAAATTTACCCCCAGCTGAACATTCATATAATGAATTACCTATTCTAAGAAATT
>SC939
CGAAAATGATTATATTCAACAAATCATAAGGATATTGGAACCTTATATTTTATTTTTGGTATTTGATCAGGAATAGTGGGAACATCTCTAAGTTTACTAATTCGAGCTGAATTAGGGAATCCTGGATCATTAATCGGAAATGATCAAATTTATAATACTATTGTTACAGCTCATGCATTTATCATAATTTTTTTTATAGTTATACCAATTATAATTGGAGGATTTGGTAATTGATTAGTACCTTTAATATTAGGGGCCCCTGATATAGCTTTCCCCCGTATAAATAATATAAGATTTTGATTATTACCCCCCTCATTAACCCTTTTAATTTCAAGAAGAATTGTAGAAAATGGAGCAGGAACAGGATGAACTGTTTACCCTCCTCTATCTTCTAATATTGCTCATGGAGGTAGATCTGTTGATTTAGCTATTTTTTCTCTTCACTTAGCTGGTATTTCATCAATTTTAGGAGCAATTAATTTTATTACTACCATTATTAATATACGATTAAGAAATTTATCGTTTGATCAAATACCTTTATTTGTTTGAAGAGTTGGGATTACAGCTTTCCTTCTACTTTTATCTTTACCTGTTTTAGCAGGTGCTATTACAATATTATTAACTGACCGAAATTTAAATACATCCTTTTTTGACCCTGCAGGAGGAGGAGATCCAATCCTTTACCAACATTTATTTTGATTTTTCGGACATCCTGAAGTTTATATTTTAATTTTACCAGGATTTGGAATAATTTCCCATATTATTTCCCAAGAAAGAGGAAAAAAAGAAACATTTGGATGTTTAGGAATAATTTATGCAATATTAGCTATCGGATTATTAGGATTTATTGTTTGAGCTCACCACATATTTACTGTGGGTATAGATATTGATACACGAGCTTACTTTACCTCTGCTACAATAATTATTGCAGTTCCTACTGGAATTAAAATTTTCAGATGATTAGCTACATTACATGGAACTCAAATTAATTATTCACCTTCTATTCTCTGAAGATTAGGATTTGTATTTTTATTTACTGTAGGAGGATTAACCGGAGTAATTTTATCTAATTCTTCAATTGACATTACCCTTCATGATACTTATTATGTAGTAGCTCATTTTCACTACGTTCTTTCTATAGGAGCAGTATTTGCTATTATAGGAGGATTTATTCACTGATACCCACTATTTTCAGGATTAACTTTAAATCCTTTCATATTAAAAATCCAATTTATAACCATATTTATTGGAGTTAATTTAACATTTTTCCCACAACATTTTTTAGGATTAGCAGGTATACCTCGACGATACTCTGATTACCCAGATTCATTTATATCGTGAAATATTATCTCATCTCTAGGATCTTATATTTCATTAATTGCAGTAATATTTATATTAATTATTATATGAGAATCTATAATTAATCAACGAATTGCTCTTTTCCCCCTAAATTTAACTTCATCAATTGAATGATATCAAAATTTACCCCCAGCTGAACATTCATATAATGAATTACCTATTCTAAGAAATT
>SC9310
CGAAAATGATTATATTCAACAAATCATAAGGATATTGGAACCTTATATTTTATTTTTGGTATTTGATCAGGAATAGTGGGAACATCTCTAAGTTTACTAATTCGAGCTGAATTAGGGAATCCTGGATCATTAATCGGAAATGATCAAATTTATAATACTATTGTTACAGCTCATGCATTTATCATAATTTTTTTTATAGTTATACCAATTATAATTGGAGGATTTGGTAATTGGTTAGTACCTTTAATATTAGGAGCCCCTGATATAGCTTTCCCCCGTATAAATAATATAAGATTTTGATTATTACCCCCCTCATTAACCCTTTTAATTTCAAGAAGAATTGTAGAAAATGGAGCAGGAACAGGATGAACTGTTTACCCTCCTCTATCTTCTAATATTGCTCATGGAGGTAGATCTGTTGATTTAGCTATTTTTTCTCTTCACTTAGCTGGTATTTCATCAATTTTAGGAGCAATTAATTTTATTACTACCATTATTAATATACGATTAAGAAATTTATCGTTTGATCAAATACCTTTATTTGTTTGAAGAGTTGGGATTACAGCTTTCCTTCTACTTTTATCTTTACCTGTTTTAGCAGGTGCTATTACAATATTATTAACTGACCGAAATTTAAATACATCCTTTTTTGACCCTGCAGGAGGAGGAGATCCAATCCTTTACCAACATTTATTTTGATTTTTCGGACATCCTGAAGTTTATATTTTAATTTTACCAGGATTTGGAATAATTTCCCATATTATTTCCCAAGAAAGAGGAAAAAAAGAAACATTTGGATGTTTAGGAATAATTTATGCAATATTAGCTATCGGATTATTAGGATTTATTGTTTGAGCTCACCACATATTTACTGTGGGTATAGATATTGATACACGAGCTTACTTTACCTCTGCTACAATAATTATTGCAGTTCCTACTGGAATTAAAATTTTCAGATGATTAGCTACATTACATGGAACTCAAATTAATTATTCACCTTCTATTCTCTGAAGATTAGGATTTGTATTTTTATTTACTGTAGGAGGATTAACCGGAGTAATTTTATCTAATTCTTCAATTGACATTACCCTTCATGATACTTATTATGTAGTAGCTCATTTTCACTACGTTCTTTCTATAGGAGCAGTATTTGCTATTATAGGAGGATTTATTCACTGATACCCACTATTTTCAGGATTAACTTTAAATCCTTTCATATTAAAAATCCAATTTATAACCATATTTATTGGAGTTAATTTAACATTTTTCCCACAACATTTTTTAGGATTAGCAGGTATACCTCGACGATACTCTGATTACCCAGATTCATTTATATCGTGAAATATTATCTCATCTCTAGGATCTTATATTTCATTAATTGCAGTAATATTTATATTAATTATTATATGAGAATCTATAATTAATCAACGAATTGCTCTTTTCCCCCTAAATTTAACTTCATCAATTGAATGATATCAAAATTTACCCCCAGCTGAACATTCATATAATGAATTACCTATTCTAAGAAATT
>USA961
CGAAAATGATTATATTCAACAAATCATAAGGATATTGGAACCTTATATTTTATTTTTGGTATTTGATCAGGAATAGTAGGAACATCTCTAAGTTTACTAATTCGAGCTGAATTAGGGAATCCTGGATCATTAATCGGAAATGATCAAATTTATAATACTATTGTTACAGCTCATGCATTTATCATAATTTTTTTTATAGTTATACCAATTATAATTGGAGGATTTGGTAATTGGTTAGTACCTTTAATATTAGGAGCCCCTGATATAGCTTTCCCCCGTATAAATAATATAAGATTTTGATTATTACCCCCCTCATTAACCCTTTTAATTTCAAGAAGAATTGTAGAAAATGGAGCAGGAACAGGATGAACTGTTTACCCTCCTCTATCTTCTAATATTGCTCATGGAGGTAGATCTGTTGATTTAGCTATTTTTTCTCTTCACTTAGCTGGTATTTCATCAATTTTAGGAGCAATTAATTTTATTACTACCATTATTAATATACGATTAAGAAATTTATCGTTTGATCAAATACCTTTATTTGTTTGAAGAGTTGGAATTACAGCTTTCCTTCTACTTTTATCTTTACCTGTTTTAGCAGGTGCTATTACAATATTATTAACTGACCGAAATTTAAATACATCCTTTTTTGACCCTGCAGGAGGAGGGGATCCAATCCTTTACCAACATTTATTTTGATTTTTCGGACATCCTGAAGTTTATATTTTAATTTTACCAGGATTTGGAATAATTTCCCATATTATTTCCCAAGAAAGAGGAAAAAAAGAAACATTTGGATGTTTAGGAATAATTTATGCAATATTAGCTATCGGATTATTAGGATTTATTGTTTTGGCTCACCACATATTTACTGTAGGTATAGATATTGATACACGAGCTTACTTTACCTCTGCTACAATAATTATTGCAGTTCCTACTGGAATTAAAATTTTCAGATGATTAGCTACATTACATGGAACTCAAATTAATTACTCACCTTCTATTCTCTGAAGATTAGGATTTGTATTTTTATTCACTGTAGGAGGATTAACTGGAGTAATTTTATCTAATTCTTCAATTGATATTACCCTTCATGATACTTATTATGTAGTAGCTCATTTCCACTACGTTCTTTCTATAGGAGCAGTATTTGCTATTATAGGAGGATTTATTCACTGATATCCACTATTTTCAGGATTAACTTTAAATCCTTTCATATTAAAAATCCAATTTATAACCATATTTATTGGAGTTAATTTAACATTTTTCCCACAACATTTTTTAGGATTAGCAGGTATACCTCGACGATACTCTGATTACCCAGATTCATTTATATCATGAAATATTATCTCATCTTTAGGATCTTATATTTCATTAATTGCAGTAATATTTATATTAATTATTATATGAGAATCTATAATTAATCAACGAATTGCTCTTTTCCCCCTAAATTTAACTTCATCAATTGAATGATATCAAAATTTACCCCCAGCTGAACATTCATATAATGAATTACCTATTCTAAGAAATT
>USA962
CGAAAATGATTATATTCAACAAATCATAAGGATATTGGAACCTTATATTTTATTTTTGGTATTTGATCAGGAATAGTAGGAACATCTCTAAGTTTACTAATTCGAGCTGAATTAGGGAATCCTGGATCATTAATCGGAAATGATCAAATTTATAATACTATTGTTACAGCTCATGCATTTATCATAATTTTTTTTATAGTTATACCAATTATAATTGGAGGATTTGGTAATTGGTTAGTACCTTTAATATTAGGAGCCCCTGATATAGCTTTCCCCCGTATAAATAATATAAGATTTTGATTATTACCCCCCTCATTAACCCTTTTAATTTCAAGAAGAATTGTAGAAAATGGAGCAGGAACAGGATGAACTGTTTACCCTCCTCTATCTTCTAATATTGCTCATGGAGGTAGATCTGTTGATTTAGCTATTTTTTCTCTTCACTTAGCTGGTATTTCATCAATTTTAGGAGCAATTAATTTTATTACTACCATTATTAATATACGATTAAGAAATTTATCGTTTGATCAAATACCTTTATTTGTTTGAAGAGTTGGAATTACAGCTTTCCTTCTACTTTTATCTTTACCTGTTTTAGCAGGTGCTATTACAATATTATTAACTGACCGAAATTTAAATACATCCTTTTTTGACCCTGCAGGAGGAGGGGATCCAATCCTTTACCAACATTTATTTTGATTTTTCGGACATCCTGAAGTTTATATTTTAATTTTACCAGGATTTGGAATAATTTCCCATATTATTTCCCAAGAAAGAGGAAAAAAAGAAACATTTGGATGTTTAGGAATAATTTATGCAATATTAGCTATCGGATTATTAGGATTTATTGTTTTGGCTCACCACATATTTACTGTAGGTATAGATATTGATACACGAGCTTACTTTACCTCTGCTACAATAATTATTGCAGTTCCTACTGGAATTAAAATTTTCAGATGATTAGCTACATTACATGGAACTCAAATTAATTACTCACCTTCTATTCTCTGAAGATTAGGATTTGTATTTTTATTCACTGTAGGAGGATTAACTGGAGTAATTTTATCTAATTCTTCAATTGATATTACCCTTCATGATACTTATTATGTAGTAGCTCATTTCCACTACGTTCTTTCTATAGGAGCAGTATTTGCTATTATAGGAGGATTTATTCACTGATATCCACTATTTTCAGGATTAACTTTAAATCCTTTCATATTAAAAATCCAATTTATAACCATATTTATTGGAGTTAATTTAACATTTTTCCCACAACATTTTTTAGGATTAGCAGGTATACCTCGACGATACTCTGATTACCCAGATTCATTTATATCATGAAATATTATCTCATCTTTAGGATCTTATATTTCATTAATTGCAGTAATATTTATATTAATTATTATATGAGAATCTATAATTAATCAACGAATTGCTCTTTTCCCCCTAAATTTAACTTCATCAATTGAATGATATCAAAATTTACCCCCAGCTGAACATTCATATAATGAATTACCTATTCTAAGAAATT
>USA963
CGAAAATGATTATATTCAACAAATCATAAGGATATTGGAACCTTATATTTTATTTTTGGTATTTGATCAGGAATAGTAGGAACATCTCTAAGTTTACTAATTCGAGCTGAATTAGGGAATCCTGGATCATTAATCGGAAATGATCAAATTTATAATACTATTGTTACAGCTCATGCATTTATCATAATTTTTTTTATAGTTATACCAATTATAATTGGAGGATTTGGTAATTGGTTAGTACCTTTAATATTAGGAGCCCCTGATATAGCTTTCCCCCGTATAAATAATATAAGATTTTGATTATTACCCCCCTCATTAACCCTTTTAATTTCAAGAAGAATTGTAGAAAATGGAGCAGGAACAGGATGAACTGTTTACCCTCCTCTATCTTCTAATATTGCTCATGGAGGTAGATCTGTTGATTTAGCTATTTTTTCTCTTCACTTAGCTGGTATTTCATCAATTTTAGGAGCAATTAATTTTATTACTACCATTATTAATATACGATTAAGAAATTTATCGTTTGATCAAATACCTTTATTTGTTTGAAGAGTTGGAATTACAGCTTTCCTTCTACTTTTATCTTTACCTGTTTTAGCAGGTGCTATTACAATATTATTAACTGACCGAAATTTAAATACATCCTTTTTTGACCCTGCAGGAGGAGGGGATCCAATCCTTTACCAACATTTATTTTGATTTTTCGGACATCCTGAAGTTTATATTTTAATTTTACCAGGATTTGGAATAATTTCCCATATTATTTCCCAAGAAAGAGGAAAAAAAGAAACATTTGGATGTTTAGGAATAATTTATGCAATATTAGCTATCGGATTATTAGGATTTATTGTTTTGGCTCACCACATATTTACTGTAGGTATAGATATTGATACACGAGCTTACTTTACCTCTGCTACAATAATTATTGCAGTTCCTACTGGAATTAAAATTTTCAGATGATTAGCTACATTACATGGAACTCAAATTAATTACTCACCTTCTATTCTCTGAAGATTAGGATTTGTATTTTTATTCACTGTAGGAGGATTAACTGGAGTAATTTTATCTAATTCTTCAATTGATATTACCCTTCATGATACTTATTATGTAGTAGCTCATTTCCACTACGTTCTTTCTATAGGAGCAGTATTTGCTATTATAGGAGGATTTATTCACTGATATCCACTATTTTCAGGATTAACTTTAAATCCTTTCATATTAAAAATCCAATTTATAACCATATTTATTGGAGTTAATTTAACATTTTTCCCACAACATTTTTTAGGATTAGCAGGTATACCTCGACGATACTCTGATTACCCAGATTCATTTATATCATGAAATATTATCTCATCTTTAGGATCTTATATTTCATTAATTGCAGTAATATTTATATTAATTATTATATGAGAATCTATAATTAATCAACGAATTGCTCTTTTCCCCCTAAATTTAACTTCATCAATTGAATGATATCAAAATTTACCCCCAGCTGAACATTCATATAATGAATTACCTATTCTAAGAAATT
>USA964
CGAAAATGATTATATTCAACAAATCATAAGGATATTGGAACCTTATATTTTATTTTTGGTATTTGATCAGGAATAGTAGGAACATCTCTAAGTTTACTAATTCGAGCTGAATTAGGGAATCCTGGATCATTAATCGGAAATGATCAAATTTATAATACTATTGTTACAGCTCATGCATTTATCATAATTTTTTTTATAGTTATACCAATTATAATTGGAGGATTTGGTAATTGGTTAGTACCTTTAATATTAGGAGCCCCTGATATAGCTTTCCCCCGTATAAATAATATAAGATTTTGATTATTACCCCCCTCATTAACCCTTTTAATTTCAAGAAGAATTGTAGAAAATGGAGCAGGAACAGGATGAACTGTTTACCCTCCTCTATCTTCTAATATTGCTCATAGGGGTAGATCTGTTGATTTAGCTATTTTTTCTCTTCACTTAGCTGGTATTTCATCAATTTTAGGAGCAATTAATTTTATTACTACCATTATTAATATACGATTAAGAAATTTATCGTTTGATCAAATACCTTTATTTGTTTGAAGAGTTGGAATTACAGCTTTCCTTCTACTTTTATCTTTACCTGTTTTAGCAGGTGCTATTACAATATTATTAACTGACCGAAATTTAAATACATCCTTTTTTGACCCTGCAGGAGGAGGGGATCCAATCCTTTACCAACATTTATTTTGATTTTTCGGACATCCTGAAGTTTATATTTTAATTTTACCAGGATTTGGAATAATTTCCCATATTATTTCCCAAGAAAGAGGAAAAAAGAAACATTTGGATGTTTAGGAATAATTTATGCAATATTAGCTATCGGATTATTAGGATTTATTGTTTTGGCTCACCACATATTTACTGTAGGTATAGATATTGATACACGAGCTTACTTTACCTCTGCTACAATAATTATTGCAGTTCCTACTGGAATTAAAATTTTCAGATGATTAGCTACATTACATGGAACTCAAATTAATTACTCACCTTCTATTCTCTGAAGATTAGGATTTGTATTTTTATTCACTGTAGGAGGATTAACTGGAGTAATTTTATCTAATTCTTCAATTGATATTACCCTTCATGATACTTATTATGTAGTAGCTCATTTCCACTACGTTCTTTCTATAGGAGCAGTATTTGCTATTATAGGAGGATTTATTCACTGATATCCACTATTTTCAGGATTAACTTTAAATCCTTTCATATTAAAAATCCAATTTATAACCATATTTATTGGAGTTAATTTAACATTTTTCCCACAACATTTTTTAGGATTAGCAGGTATACCTCGACGATACTCTGATTACCCAGATTCATTTATATCATGAAATATTATCTCATCTTTAGGATCTTATATTTCATTAATTGCAGTAATATTTATATTAATTATTATATGAGAATCTATAATTAATCAACGAATTGCTCTTTTCCCCCTAAATTTAACTTCATCAATTGAATGATATCAAAATTTACCCCCAGCTGAACATTCATATAATGAATTACCTATTCTAAGAAATT
>USA965
CGAAAATGATTATATTCAACAAATCATAAGGATATTGGAACCTTATATTTTATTTTTGGTATTTGATCAGGAATAGTAGGAACATCTCTAAGTTTACTAATTCGAGCTGAATTAGGGAATCCTGGATCATTAATCGGAAATGATCAAATTTATAATACTATTGTTACAGCTCATGCATTTATCATAATTTTTTTTATAGTTATACCAATTATAATTGGAGGATTTGGTAATTGGTTAGTACCTTTAATATTAGGAGCCCCTGATATAGCTTTCCCCCGTATAAATAATATAAGATTTTGATTATTACCCCCCTCATTAACCCTTTTAATTTCAAGAAGAATTGTAGAAAATGGAGCAGGAACAGGATGAACTGTTTACCCTCCTCTATCTTCTAATATTGCTCATAGGGGTAGATCTGTTGATTTAGCTATTTTTTCTCTTCACTTAGCTGGTATTTCATCAATTTTAGGAGCAATTAATTTTATTACTACCATTATTAATATACGATTAAGAAATTTATCGTTTGATCAAATACCTTTATTTGTTTGAAGAGTTGGAATTACAGCTTTCCTTCTACTTTTATCTTTACCTGTTTTAGCAGGTGCTATTACAATATTATTAACTGACCGAAATTTAAATACATCCTTTTTTGACCCTGCAGGAGGAGGGGATCCAATCCTTTACCAACATTTATTTTGATTTTTCGGACATCCTGAAGTTTATATTTTAATTTTACCAGGATTTGGAATAATTTCCCATATTATTTCCCAAGAAAGAGGAAAAAAAGAAACATTTGGATGTTTAGGAATAATTTATGCAATATTAGCTATCGGATTATTAGGATTTATTGTTTTGGCTCACCACATATTTACTGTAGGTATAGATATTGATACACGAGCTTACTTTACCTCTGCTACAATAATTATTGCAGTTCCTACTGGAATTAAAATTTTCAGATGATTAGCTACATTACATGGAACTCAAATTAATTACTCACCTTCTATTCTCTGAAGATTAGGATTTGTATTTTTATTCACTGTAGGAGGATTAACTGGAGTAATTTTATCTAATTCTTCAATTGATATTACCCTTCATGATACTTATTATGTAGTAGCTCATTTCCACTACGTTCTTTCTATAGGAGCAGTATTTGCTATTATAGGAGGATTTATTCACTGATATCCACTATTTTCAGGATTAACTTTAAATCCTTTCATATTAAAAATCCAATTTATAACCATATTTATTGGAGTTAATTTAACATTTTTCCCACAACATTTTTTAGGATTAGCAGGTATACCTCGACGATACTCTGATTACCCAGATTCATTTATATCATGAAATATTATCTCATCTTTAGGATCTTATATTTCATTAATTGCAGTAATATTTATATTAATTATTATATGAGAATCTATAATTAATCAACGAATTGCTCTTTTCCCCCTAAATTTAACTTCATCAATTGAATGATATCAAAATTTACCCCCAGCTGAACATTCATATAATGAATTACCTATTCTAAGAAATT
>USA966
CGAAAATGATTATATTCAACAAATCATAAGGATATTGGAACCTTATATTTTATTTTTGGTATTTGATCAGGAATAGTAGGAACATCTCTAAGTTTACTAATTCGAGCTGAATTAGGGAATCCTGGATCATTAATCGGAAATGATCAAATTTATAATACTATTGTTACAGCTCATGCATTTATCATAATTTTTTTTATAGTTATACCAATTATAATTGGAGGATTTGGTAATTGGTTAGTACCTTTAATATTAGGAGCCCCTGATATAGCTTTCCCCCGTATAAATAATATAAGATTTTGATTATTACCCCCCTCATTAACCCTTTTAATTTCAAGAAGAATTGTAGAAAATGGAGCAGGAACAGGATGAACTGTTTACCCTCCTCTATCTTCTAATATTGCTCATAGGGGTAGATCTGTTGATTTAGCTATTTTTTCTCTTCACTTAGCTGGTATTTCATCAATTTTAGGAGCAATTAATTTTATTACTACCATTATTAATATACGATTAAGAAATTTATCGTTTGATCAAATACCTTTATTTGTTTGAAGAGTTGGAATTACAGCTTTCCTTCTACTTTTATCTTTACCTGTTTTAGCAGGTGCTATTACAATATTATTAACTGACCGAAATTTAAATACATCCTTTTTTGACCCTGCAGGAGGAGGGGATCCAATCCTTTACCAACATTTATTTTGATTTTTCGGACATCCTGAAGTTTATATTTTAATTTTACCAGGATTTGGAATAATTTCCCATATTATTTCCCAAGAAAGAGGAAAAAAAGAAACATTTGGATGTTTAGGAATAATTTATGCAATATTAGCTATCGGATTATTAGGATTTATTGTTTTGGCTCACCACATATTTACTGTAGGTATAGATATTGATACACGAGCTTACTTTACCTCTGCTACAATAATTATTGCAGTTCCTACTGGAATTAAAATTTTCAGATGATTAGCTACATTACATGGAACTCAAATTAATTACTCACCTTCTATTCTCTGAAGATTAGGATTTGTATTTTTATTCACTGTAGGAGGATTAACTGGAGTAATTTTATCTAATTCTTCAATTGATATTACCCTTCATGATACTTATTATGTAGTAGCTCATTTCCACTACGTTCTTTCTATAGGAGCAGTATTTGCTATTATAGGAGGATTTATTCACTGATATCCACTATTTTCAGGATTAACTTTAAATCCTTTCATATTAAAAATCCAATTTATAACCATATTTATTGGAGTTAATTTAACATTTTTCCCACAACATTTTTTAGGATTAGCAGGTATACCTCGACGATACTCTGATTACCCAGATTCATTTATATCATGAAATATTATCTCATCTTTAGGATCTTATATTTCATTAATTGCAGTAATATTTATATTAATTATTATATGAGAATCTATAATTAATCAACGAATTGCTCTTTTCCCCCTAAATTTAACTTCATCAATTGAATGATATCAAAATTTACCCCCAGCTGAACATTCATATAATGAATTACCTATTCTAAGAAATT
>USA967
CGAAAATGATTATATTCAACAAATCATAAGGATATTGGAACCTTATATTTTATTTTTGGTATTTGATCAGGAATAGTAGGAACATCTCTAAGTTTACTAATTCGAGCTGAATTAGGGAATCCTGGATCATTAATCGGAAATGATCAAATTTATAATACTATTGTTACAGCTCATGCATTTATCATAATTTTTTTTATAGTTATACCAATTATAATTGGAGGATTTGGTAATTGGTTAGTACCTTTAATATTAGGAGCCCCTGATATAGCTTTCCCCCGTATAAATAATATAAGATTTTGATTATTACCCCCCTCATTAACCCTTTTAATTTCAAGAAGAATTGTAGAAAATGGAGCAGGAACAGGATGAACTGTTTACCCTCCTCTATCTTCTAATATTGCTCATAGGGGTAGATCTGTTGATTTAGCTATTTTTTCTCTTCACTTAGCTGGTATTTCATCAATTTTAGGAGCAATTAATTTTATTACTACCATTATTAATATACGATTAAGAAATTTATCGTTTGATCAAATACCTTTATTTGTTTGAAGAGTTGGAATTACAGCTTTCCTTCTACTTTTATCTTTACCTGTTTTAGCAGGTGCTATTACAATATTATTAACTGACCGAAATTTAAATACATCCTTTTTTGACCCTGCAGGAGGAGGGGATCCAATCCTTTACCAACATTTATTTTGATTTTTCGGACATCCTGAAGTTTATATTTTAATTTTACCAGGATTTGGAATAATTTCCCATATTATTTCCCAAGAAAGAGGAAAAAAAGAAACATTTGGATGTTTAGGAATAATTTATGCAATATTAGCTATCGGATTATTAGGATTTATTGTTTTGGCTCACCACATATTTACTGTAGGTATAGATATTGATACACGAGCTTACTTTACCTCTGCTACAATAATTATTGCAGTTCCTACTGGAATTAAAATTTTCAGATGATTAGCTACATTACATGGAACTCAAATTAATTACTCACCTTCTATTCTCTGAAGATTAGGATTTGTATTTTTATTCACTGTAGGAGGATTAACTGGAGTAATTTTATCTAATTCTTCAATTGATATTACCCTTCATGATACTTATTATGTAGTAGCTCATTTCCACTACGTTCTTTCTATAGGAGCAGTATTTGCTATTATAGGAGGATTTATTCACTGATATCCACTATTTTCAGGATTAACTTTAAATCCTTTCATATTAAAAATCCAATTTATAACCATATTTATTGGAGTTAATTTAACATTTTTCCCACAACATTTTTTAGGATTAGCAGGTATACCTCGACGATACTCTGATTACCCAGATTCATTTATATCATGAAATATTATCTCATCTTTAGGATCTTATATTTCATTAATTGCAGTAATATTTATATTAATTATTATATGAGAATCTATAATTAATCAACGAATTGCTCTTTTCCCCCTAAATTTAACTTCATCAATTGAATGATATCAAAATTTACCCCCAGCTGAACATTCATATAATGAATTACCTATTCTAAGAAATT
>USA968
CGAAAATGATTATATTCAACAAATCATAAGGATATTGGAACCTTATATTTTATTTTTGGTATTTGATCAGGAATAGTAGGAACATCTCTAAGTTTACTAATTCGAGCTGAATTAGGGAATCCTGGATCATTAATCGGAAATGATCAAATTTATAATACTATTGTTACAGCTCATGCATTTATCATAATTTTTTTTATAGTTATACCAATTATAATTGGAGGATTTGGTAATTGGTTAGTACCTTTAATATTAGGAGCCCCTGATATAGCTTTCCCCCGTATAAATAATATAAGATTTTGATTATTACCCCCCTCATTAACCCTTTTAATTTCAAGAAGAATTGTAGAAAATGGAGCAGGAACAGGATGAACTGTTTACCCTCCTCTATCTTCTAATATTGCTCATGGAGGTAGATCTGTTGATTTAGCTATTTTTTCTCTTCACTTAGCTGGTATTTCATCAATTTTAGGAGCAATTAATTTTATTACTACCATTATTAATATACGATTAAGAAATTTATCGTTTGATCAAATACCTTTATTTGTTTGAAGAGTTGGAATTACAGCTTTCCTTCTACTTTTATCTTTACCTGTTTTAGCAGGTGCTATTACAATATTATTAACTGACCGAAATTTAAATACATCCTTTTTTGACCCTGCAGGAGGAGGGGATCCAATCCTTTACCAACATTTATTTTGATTTTTCGGACATCCTGAAGTTTATATTTTAATTTTACCAGGATTTGGAATAATTTCCCATATTATTTCCCAAGAAAGAGGAAAAAAAGAAACATTTGGATGTTTAGGAATAATTTATGCAATATTAGCTATCGGATTATTAGGATTTATTGTTTTGGCTCACCACATATTTACTGTAGGTATAGATATTGATACACGAGCTTACTTTACCTCTGCTACAATAATTATTGCAGTTCCTACTGGAATTAAAATTTTCAGATGATTAGCTACATTACATGGAACTCAAATTAATTACTCACCTTCTATTCTCTGAAGATTAGGATTTGTATTTTTATTCACTGTAGGAGGATTAACTGGAGTAATTTTATCTAATTCTTCAATTGATATTACCCTTCATGATACTTATTATGTAGTAGCTCATTTCCACTACGTTCTTTCTATAGGAGCAGTATTTGCTATTATAGGAGGATTTATTCACTGATATCCACTATTTTCAGGATTAACTTTAAATCCTTTCATATTAAAAATCCAATTTATAACCATATTTATTGGAGTTAATTTAACATTTTTCCCACAACATTTTTTAGGATTAGCAGGTATACCTCGACGATACTCTGATTACCCAGATTCATTTATATCATGAAATATTATCTCATCTTTAGGATCTTATATTTCATTAATTGCAGTAATATTTATATTAATTATTATATGAGAATCTATAATTAATCAACGAATTGCTCTTTTCCCCCTAAATTTAACTTCATCAATTGAATGATATCAAAATTTACCCCCAGCTGAACATTCATATAATGAATTACCTATTCTAAGAAATT
>LN081
CGAAAATGATTATATTCAACAAATCATAAGGATATTGGAACCTTATATTTTATTTTTGGTATTTGATCAGGAATAGTAGGAACATCTCTAAGTTTACTAATTCGAGCTGAATTAGGGAATCCTGGATCATTAATCGGAAATGATCAAATTTATAATACTATTGTTACAGCTCATGCATTTATCATAATTTTTTTTATAGTTATACCAATTATAATTGGAGGATTTGGTAATTGGTTAGTACCTTTAATATTAGGAGCCCCTGATATAGCTTTCCCCCGTATAAATAATATAAGATTTTGATTATTACCCCCCTCATTAACCCTTTTAATTTCAAGAAGAATTGTAGAAAATGGAGCAGGAACAGGATGAACTGTTTACCCTCCTCTATCTTCTAATATTGCTCATGGAGGTAGATCTGTTGATTTAGCTATTTTTTCTCTTCACTTAGCTGGTATTTCATCAATTTTAGGAGCAATTAATTTTATTACTACCATTATTAATATACGATTAAGAAATTTATCGTTTGATCAAATACCTTTATTTGTTTGAAGAGTTGGAATTACAGCTTTCCTTCTACTTTTATCTTTACCTGTTTTAGCAGGTGCTATTACAATATTATTAACTGACCGAAATTTAAATACATCCTTTTTTGACCCTGCAGGAGGAGGGGATCCAATCCTTTACCAACATTTATTTTGATTTTCGGACATCCTGAAGTTTATATTTTAATTTTACCAGGATTTGGAATAATTTCCCATATTATTTCCCAAGAAAGAGGAAAAAAAGAAACATTTGGATGTTTAGGAATAATTTATGCAATATTAGCTATCGGATTATTAGGATTTATTGTTTGGGCTCACCACATATTTACTGTAGGTATAGATATTGATACACGAGCTTACTTTACCTCTGCTACAATAATTATTGCAGTTCCTACTGGAATTAAAATTTCAGATGATTAGCTACATTACATGGAACTCAAATTAATTACTCACCTTCTATTCTCTGAAGATTAGGATTTGTATTTTTATTCACTGTAGGAGGATTAACTGGAGTAATTTTATCTAATTCTTCAATTGATATTACCCTTCATGATACTTATTATGTAGTAGCTCATTTCCACTACGTTCTTTCTATAGGAGCAGTATTTGCTATTATAGGAGGATTTATTCACTGATATCCACTATTTTCAGGATTAACTTTAAATCCTTTCATATTAAAAATCCAATTTATAACCATATTTATTGGAGTTAATTTAACATTTTTCCCACAACATTTTTTAGGATTAGCAGGTATACCTCGACGATACTCTGATTACCCAGATTCATTTATATCATGAAATATTATCTCATCTTTAGGATCTTATATTTCATTAATTGCAGTAATATTTATATTAATTATTATATGAGAATCTATAATTAATCAACGAATTGCTCTTTTCCCCCTAAATTTAACTTCATCAATTGAATGATATCAAAATTTACCCCCAGCTGAACATTCATATAATGAATTACCTATTCTAAGAAATT
>LN082
CGAAAATGATTATATTCAACAAATCATAAGGATATTGGAACCTTATATTTTATTTTTGGTATTTGATCAGGAATAGTAGGAACATCTCTAAGTTTACTAATTCGAGCTGAATTAGGGAATCCTGGATCATTAATCGGAAATGATCAAATTTATAATACTATTGTTACAGCTCATGCATTTATCATAATTTTTTTTATAGTTATACCAATTATAATTGGAGGATTTGGTAATTGGTTAGTACCTTTAATATTAGGAGCCCCTGATATAGCTTTCCCCCGTATAAATAATATAAGATTTTGATTATTACCCCCCTCATTAACCCTTTTAATTTCAAGAAGAATTGTAGAAAATGGAGCAGGAACAGGATGAACTGTTTACCCTCCTCTATCTTCTAATATTGCTCATGGAGGTAGATCTGTTGATTTAGCTATTTTTTCTCTTCACTTAGCTGGTATTTCATCAATTTTAGGAGCAATTAATTTTATTACTACCATTATTAATATACGATTAAGAAATTTATCGTTTGATCAAATACCTTTATTTGTTTGAAGAGTTGGAATTACAGCTTTCCTTCTACTTTTATCTTTACCTGTTTTAGCAGGTGCTATTACAATATTATTAACTGACCGAAATTTAAATACATCCTTTTTTGACCCTGCAGGAGGAGGGGATCCAATCCTTTACCAACATTTATTTTGATTTTCGGACATCCTGAAGTTTATATTTTAATTTTACCAGGATTTGGAATAATTTCCCATATTATTTCCCAAGAAAGAGGAAAAAAAGAAACATTTGGATGTTTAGGAATAATTTATGCAATATTAGCTATCGGATTATTAGGATTTATTGTTTGGGCTCACCACATATTTACTGTAGGTATAGATATTGATACACGAGCTTACTTTACCTCTGCTACAATAATTATTGCAGTTCCTACTGGAATTAAAATTTCAGATGATTAGCTACATTACATGGAACTCAAATTAATTACTCACCTTCTATTCTCTGAAGATTAGGATTTGTATTTTTATTCACTGTAGGAGGATTAACTGGAGTAATTTTATCTAATTCTTCAATTGATATTACCCTTCATGATACTTATTATGTAGTAGCTCATTTCCACTACGTTCTTTCTATAGGAGCAGTATTTGCTATTATAGGAGGATTTATTCACTGATATCCACTATTTTCAGGATTAACTTTAAATCCTTTCATATTAAAAATCCAATTTATAACCATATTTATTGGAGTTAATTTAACATTTTTCCCACAACATTTTTTAGGATTAGCAGGTATACCTCGACGATACTCTGATTACCCAGATTCATTTATATCATGAAATATTATCTCATCTTTAGGATCTTATATTTCATTAATTGCAGTAATATTTATATTAATTATTATATGAGAATCTATAATTAATCAACGAATTGCTCTTTTCCCCCTAAATTTAACTTCATCAATTGAATGATATCAAAATTTACCCCCAGCTGAACATTCATATAATGAATTACCTATTCTAAGAAATT
>LN083
CGAAAATGATTATATTCAACAAATCATAAGGATATTGGAACCTTATATTTTATTTTTGGTATTTGATCAGGAATAGTAGGAACATCTCTAAGTTTACTAATTCGAGCTGAATTAGGGAATCCTGGATCATTAATCGGAAATGATCAAATTTATAATACTATTGTTACAGCTCATGCATTTATCATAATTTTTTTTATAGTTATACCAATTATAATTGGAGGATTTGGTAATTGGTTAGTACCTTTAATATTAGGAGCCCCTGATATAGCTTTCCCCCGTATAAATAATATAAGATTTTGATTATTACCCCCCTCATTAACCCTTTTAATTTCAAGAAGAATTGTAGAAAATGGAGCAGGAACAGGATGAACTGTTTACCCTCCTCTATCTTCTAATATTGCTCATGGAGGTAGATCTGTTGATTTAGCTATTTTTTCTCTTCACTTAGCTGGTATTTCATCAATTTTAGGAGCAATTAATTTTATTACTACCATTATTAATATACGATTAAGAAATTTATCGTTTGATCAAATACCTTTATTTGTTTGAAGAGTTGGAATTACAGCTTTCCTTCTACTTTTATCTTTACCTGTTTTAGCAGGTGCTATTACAATATTATTAACTGACCGAAATTTAAATACATCCTTTTTTGACCCTGCAGGAGGAGGGGATCCAATCCTTTACCAACATTTATTTTGATTTTCGGACATCCTGAAGTTTATATTTTAATTTTACCAGGATTTGGAATAATTTCCCATATTATTTCCCAAGAAAGAGGAAAAAAAGAAACATTTGGATGTTTAGGAATAATTTATGCAATATTAGCTATCGGATTATTAGGATTTATTGTTTGGGCTCACCACATATTTACTGTAGGTATAGATATTGATACACGAGCTTACTTTACCTCTGCTACAATAATTATTGCAGTTCCTACTGGAATTAAAATTTCAGATGATTAGCTACATTACATGGAACTCAAATTAATTACTCACCTTCTATTCTCTGAAGATTAGGATTTGTATTTTTATTCACTGTAGGAGGATTAACTGGAGTAATTTTATCTAATTCTTCAATTGATATTACCCTTCATGATACTTATTATGTAGTAGCTCATTTCCACTACGTTCTTTCTATAGGAGCAGTATTTGCTATTATAGGAGGATTTATTCACTGATATCCACTATTTTCAGGATTAACTTTAAATCCTTTCATATTAAAAATCCAATTTATAACCATATTTATTGGAGTTAATTTAACATTTTTCCCACAACATTTTTTAGGATTAGCAGGTATACCTCGACGATACTCTGATTACCCAGATTCATTTATATCATGAAATATTATCTCATCTTTAGGATCTTATATTTCATTAATTGCAGTAATATTTATATTAATTATTATATGAGAATCTATAATTAATCAACGAATTGCTCTTTTCCCCCTAAATTTAACTTCATCAATTGAATGATATCAAAATTTACCCCCAGCTGAACATTCATATAATGAATTACCTATTCTAAGAAATT
>LN084
CGAAAATGATTATATTCAACAAATCATAAGGATATTGGAACCTTATATTTTATTTTTGGTATTTGATCAGGAATAGTAGGAACATCTCTAAGTTTACTAATTCGAGCTGAATTAGGGAATCCTGGATCATTAATCGGAAATGATCAAATTTATAATACTATTGTTACAGCTCATGCATTTATCATAATTTTTTTTATAGTTATACCAATTATAATTGGAGGATTTGGTAATTGGTTAGTACCTTTAATATTAGGAGCCCCTGATATAGCTTTCCCCCGTATAAATAATATAAGATTTTGATTATTACCCCCCTCATTAACCCTTTTAATTTCAAGAAGAATTGTAGAAAATGGAGCAGGAACAGGATGAACTGTTTACCCTCCTCTATCTTCTAATATTGCTCATGGAGGTAGATCTGTTGATTTAGCTATTTTTTCTCTTCACTTAGCTGGTATTTCATCAATTTTAGGAGCAATTAATTTTATTACTACCATTATTAATATACGATTAAGAAATTTATCGTTTGATCAAATACCTTTATTTGTTTGAAGAGTTGGAATTACAGCTTTCCTTCTACTTTTATCTTTACCTGTTTTAGCAGGTGCTATTACAATATTATTAACTGACCGAAATTTAAATACATCCTTTTTTGACCCTGCAGGAGGAGGGGATCCAATCCTTTACCAACATTTATTTTGATTTTCGGACATCCTGAAGTTTATATTTTAATTTTACCAGGATTTGGAATAATTTCCCATATTATTTCCCAAGAAAGAGGAAAAAAAGAAACATTTGGATGTTTAGGAATAATTTATGCAATATTAGCTATCGGATTATTAGGATTTATTGTTTGGGCTCACCACATATTTACTGTAGGTATAGATATTGATACACGAGCTTACTTTACCTCTGCTACAATAATTATTGCAGTTCCTACTGGAATTAAAATTTCAGATGATTAGCTACATTACATGGAACTCAAATTAATTACTCACCTTCTATTCTCTGAAGATTAGGATTTGTATTTTTATTCACTGTAGGAGGATTAACTGGAGTAATTTTATCTAATTCTTCAATTGATATTACCCTTCATGATACTTATTATGTAGTAGCTCATTTCCACTACGTTCTTTCTATAGGAGCAGTATTTGCTATTATAGGAGGATTTATTCACTGATATCCACTATTTTCAGGATTAACTTTAAATCCTTTCATATTAAAAATCCAATTTATAACCATATTTATTGGAGTTAATTTAACATTTTTCCCACAACATTTTTTAGGATTAGCAGGTATACCTCGACGATACTCTGATTACCCAGATTCATTTATATCATGAAATATTATCTCATCTTTAGGATCTTATATTTCATTAATTGCAGTAATATTTATATTAATTATTATATGAGAATCTATAATTAATCAACGAATTGCTCTTTTCCCCCTAAATTTAACTTCATCAATTGAATGATATCAAAATTTACCCCCAGCTGAACATTCATATAATGAATTACCTATTCTAAGAAATT
>LN085
CGAAAATGATTATATTCAACAAATCATAAGGATATTGGAACCTTATATTTTATTTTTGGTATTTGATCAGGAATAGTAGGAACATCTCTAAGTTTACTAATTCGAGCTGAATTAGGGAATCCTGGATCATTAATCGGAAATGATCAAATTTATAATACTATTGTTACAGCTCATGCATTTATCATAATTTTTTTTATAGTTATACCAATTATAATTGGAGGATTTGGTAATTGGTTAGTACCTTTAATATTAGGAGCCCCTGATATAGCTTTCCCCCGTATAAATAATATAAGATTTTGATTATTACCCCCCTCATTAACCCTTTTAATTTCAAGAAGAATTGTAGAAAATGGAGCAGGAACAGGATGAACTGTTTACCCTCCTCTATCTTCTAATATTGCTCATGGAGGTAGATCTGTTGATTTAGCTATTTTTTCTCTTCACTTAGCTGGTATTTCATCAATTTTAGGAGCAATTAATTTTATTACTACCATTATTAATATACGATTAAGAAATTTATCGTTTGATCAAATACCTTTATTTGTTTGAAGAGTTGGAATTACAGCTTTCCTTCTACTTTTATCTTTACCTGTTTTAGCAGGTGCTATTACAATATTATTAACTGACCGAAATTTAAATACATCCTTTTTTGACCCTGCAGGAGGAGGGGATCCAATCCTTTACCAACATTTATTTTGATTTTTCGGACATCCTGAAGTTTATATTTTAATTTTACCAGGATTTGGAATAATTTCCCATATTATTTCCCAAGAAAGAGGAAAAAAAGAAACATTTGGATGTTTAGGAATAATTTATGCAATATTAGCTATCGGATTATTAGGATTTATTGTTTGGGCTCACCACATATTTACTGTAGGTATAGATATTGATACACGAGCTTACTTTACCTCTGCTACAATAATTATTGCAGTTCCTACTGGAATTAAAATTTCAGATGATTAGCTACATTACATGGAACTCAAATTAATTACTCACCTTCTATTCTCTGAAGATTAGGATTTGTATTTTTATTCACTGTAGGAGGATTAACTGGAGTAATTTTATCTAATTCTTCAATTGATATTACCCTTCATGATACTTATTATGTAGTAGCTCATTTCCACTACGTTCTTTCTATAGGAGCAGTATTTGCTATTATAGGAGGATTTATTCACTGATATCCACTATTTTCAGGATTAACTTTAAATCCTTTCATATTAAAAATCCAATTTATAACCATATTTATTGGAGTTAATTTAACATTTTTCCCACAACATTTTTTAGGATTAGCAGGTATACCTCGACGATACTCTGATTACCCAGATTCATTTATATCATGAAATATTATCTCATCTTTAGGATCTTATATTTCATTAATTGCAGTAATATTTATATTAATTATTATATGAGAATCTATAATTAATCAACGAATTGCTCTTTTCCCCCTAAATTTAACTTCATCAATTGAATGATATCAAAATTTACCCCCAGCTGAACATTCATATAATGAATTACCTATTCTAAGAAATT
>LN086
CGAAAATGATTATATTCAACAAATCATAAGGATATTGGAACCTTATATTTTATTTTTGGTATTTGATCAGGAATAGTAGGAACATCTCTAAGTTTACTAATTCGAGCTGAATTAGGGAATCCTGGATCATTAATCGGAAATGATCAAATTTATAATACTATTGTTACAGCTCATGCATTTATCATAATTTTTTTTATAGTTATACCAATTATAATTGGAGGATTTGGTAATTGGTTAGTACCTTTAATATTAGGAGCCCCTGATATAGCTTTCCCCCGTATAAATAATATAAGATTTTGATTATTACCCCCCTCATTAACCCTTTTAATTTCAAGAAGAATTGTAGAAAATGGAGCAGGAACAGGATGAACTGTTTACCCTCCTCTATCTTCTAATATTGCTCATGGAGGTAGATCTGTTGATTTAGCTATTTTTTCTCTTCACTTAGCTGGTATTTCATCAATTTTAGGAGCAATTAATTTTATTACTACCATTATTAATATACGATTAAGAAATTTATCGTTTGATCAAATACCTTTATTTGTTTGAAGAGTTGGAATTACAGCTTTCCTTCTACTTTTATCTTTACCTGTTTTAGCAGGTGCTATTACAATATTATTAACTGACCGAAATTTAAATACATCCTTTTTTGACCCTGCAGGAGGAGGGGATCCAATCCTTTACCAACATTTATTTTGATTTTTCGGACATCCTGAAGTTTATATTTTAATTTTACCAGGATTTGGAATAATTTCCCATATTATTTCCCAAGAAAGAGGAAAAAAAGAAACATTTGGATGTTTAGGAATAATTTATGCAATATTAGCTATCGGATTATTAGGATTTATTGTTTGGGCTCACCACATATTTACTGTAGGTATAGATATTGATACACGAGCTTACTTTACCTCTGCTACAATAATTATTGCAGTTCCTACTGGAATTAAAATTTCAGATGATTAGCTACATTACATGGAACTCAAATTAATTACTCACCTTCTATTCTCTGAAGATTAGGATTTGTATTTTTATTCACTGTAGGAGGATTAACTGGAGTAATTTTATCTAATTCTTCAATTGATATTACCCTTCATGATACTTATTATGTAGTAGCTCATTTCCACTACGTTCTTTCTATAGGAGCAGTATTTGCTATTATAGGAGGATTTATTCACTGATATCCACTATTTTCAGGATTAACTTTAAATCCTTTCATATTAAAAATCCAATTTATAACCATATTTATTGGAGTTAATTTAACATTTTTCCCACAACATTTTTTAGGATTAGCAGGTATACCTCGACGATACTCTGATTACCCAGATTCATTTATATCATGAAATATTATCTCATCTTTAGGATCTTATATTTCATTAATTGCAGTAATATTTATATTAATTATTATATGAGAATCTATAATTAATCAACGAATTGCTCTTTTCCCCCTAAATTTAACTTCATCAATTGAATGATATCAAAATTTACCCCCAGCTGAACATTCATATAATGAATTACCTATTCTAAGAAATT
>LN087
CGAAAATGATTATATTCAACAAATCATAAGGATATTGGAACCTTATATTTTATTTTTGGTATTTGATCAGGAATAGTAGGAACATCTCTAAGTTTACTAATTCGAGCTGAATTAGGGAATCCTGGATCATTAATCGGAAATGATCAAATTTATAATACTATTGTTACAGCTCATGCATTTATCATAATTTTTTTTATAGTTATACCAATTATAATTGGAGGATTTGGTAATTGGTTAGTACCTTTAATATTAGGAGCCCCTGATATAGCTTTCCCCCGTATAAATAATATAAGATTTTGATTATTACCCCCCTCATTAACCCTTTTAATTTCAAGAAGAATTGTAGAAAATGGAGCAGGAACAGGATGAACTGTTTACCCTCCTCTATCTTCTAATATTGCTCATGGAGGTAGATCTGTTGATTTAGCTATTTTTTCTCTTCACTTAGCTGGTATTTCATCAATTTTAGGAGCAATTAATTTTATTACTACCATTATTAATATACGATTAAGAAATTTATCGTTTGATCAAATACCTTTATTTGTTTGAAGAGTTGGAATTACAGCTTTCCTTCTACTTTTATCTTTACCTGTTTTAGCAGGTGCTATTACAATATTATTAACTGACCGAAATTTAAATACATCCTTTTTTGACCCTGCAGGAGGAGGGGATCCAATCCTTTACCAACATTTATTTTGATTTTTCGGACATCCTGAAGTTTATATTTTAATTTTACCAGGATTTGGAATAATTTCCCATATTATTTCCCAAGAAAGAGGAAAAAAAGAAACATTTGGATGTTTAGGAATAATTTATGCAATATTAGCTATCGGATTATTAGGATTTATTGTTTGGGCTCACCACATATTTACTGTAGGTATAGATATTGATACACGAGCTTACTTTACCTCTGCTACAATAATTATTGCAGTTCCTACTGGAATTAAAATTTCAGATGATTAGCTACATTACATGGAACTCAAATTAATTACTCACCTTCTATTCTCTGAAGATTAGGATTTGTATTTTTATTCACTGTAGGAGGATTAACTGGAGTAATTTTATCTAATTCTTCAATTGATATTACCCTTCATGATACTTATTATGTAGTAGCTCATTTCCACTACGTTCTTTCTATAGGAGCAGTATTTGCTATTATAGGAGGATTTATTCACTGATATCCACTATTTTCAGGATTAACTTTAAATCCTTTCATATTAAAAATCCAATTTATAACCATATTTATTGGAGTTAATTTAACATTTTTCCCACAACATTTTTTAGGATTAGCAGGTATACCTCGACGATACTCTGATTACCCAGATTCATTTATATCATGAAATATTATCTCATCTTTAGGATCTTATATTTCATTAATTGCAGTAATATTTATATTAATTATTATATGAGAATCTATAATTAATCAACGAATTGCTCTTTTCCCCCTAAATTTAACTTCATCAATTGAATGATATCAAAATTTACCCCCAGCTGAACATTCATATAATGAATTACCTATTCTAAGAAATT
>LN088
CGAAAATGATTATATTCAACAAATCATAAGGATATTGGAACCTTATATTTTATTTTTGGTATTTGATCAGGAATAGTAGGAACATCTCTAAGTTTACTAATTCGAGCTGAATTAGGGAATCCTGGATCATTAATCGGAAATGATCAAATTTATAATACTATTGTTACAGCTCATGCATTTATCATAATTTTTTTTATAGTTATACCAATTATAATTGGAGGATTTGGTAATTGGTTAGTACCTTTAATATTAGGAGCCCCTGATATAGCTTTCCCCCGTATAAATAATATAAGATTTTGATTATTACCCCCCTCATTAACCCTTTTAATTTCAAGAAGAATTGTAGAAAATGGAGCAGGAACAGGATGAACTGTTTACCCTCCTCTATCTTCTAATATTGCTCATGGAGGTAGATCTGTTGATTTAGCTATTTTTTCTCTTCACTTAGCTGGTATTTCATCAATTTTAGGAGCAATTAATTTTATTACTACCATTATTAATATACGATTAAGAAATTTATCGTTTGATCAAATACCTTTATTTGTTTGAAGAGTTGGAATTACAGCTTTCCTTCTACTTTTATCTTTACCTGTTTTAGCAGGTGCTATTACAATATTATTAACTGACCGAAATTTAAATACATCCTTTTTTGACCCTGCAGGAGGAGGGGATCCAATCCTTTACCAACATTTATTTTGATTTTTCGGACATCCTGAAGTTTATATTTTAATTTTACCAGGATTTGGAATAATTTCCCATATTATTTCCCAAGAAAGAGGAAAAAAAGAAACATTTGGATGTTTAGGAATAATTTATGCAATATTAGCTATCGGATTATTAGGATTTATTGTTTGGGCTCACCACATATTTACTGTAGGTATAGATATTGATACACGAGCTTACTTTACCTCTGCTACAATAATTATTGCAGTTCCTACTGGAATTAAAATTTCAGATGATTAGCTACATTACATGGAACTCAAATTAATTACTCACCTTCTATTCTCTGAAGATTAGGATTTGTATTTTTATTCACTGTAGGAGGATTAACTGGAGTAATTTTATCTAATTCTTCAATTGATATTACCCTTCATGATACTTATTATGTAGTAGCTCATTTCCACTACGTTCTTTCTATAGGAGCAGTATTTGCTATTATAGGAGGATTTATTCACTGATATCCACTATTTTCAGGATTAACTTTAAATCCTTTCATATTAAAAATCCAATTTATAACCATATTTATTGGAGTTAATTTAACATTTTTCCCACAACATTTTTTAGGATTAGCAGGTATACCTCGACGATACTCTGATTACCCAGATTCATTTATATCATGAAATATTATCTCATCTTTAGGATCTTATATTTCATTAATTGCAGTAATATTTATATTAATTATTATATGAGAATCTATAATTAATCAACGAATTGCTCTTTTCCCCCTAAATTTAACTTCATCAATTGAATGATATCAAAATTTACCCCCAGCTGAACATTCATATAATGAATTACCTATTCTAAGAAATT
